# Supplementary material for: TIMEPOINT, a phase 1 study combining MTL-CEBPA with pembrolizumab, supports the immunomodulatory effect of MTL-CEBPA in solid tumors
Source: Cell Rep Med. 2025 Mar 31;6(4):102041. doi: 10.1016/j.xcrm.2025.102041 (PMC12047497; doi:10.1016/j.xcrm.2025.102041)
Supplement: Table S5. Differential gene expression analysis between pre-treatment and post-treatment tumor biopsies by Nanostring across all patients, related to Figures 2, 3, 5, and S2–S5 — DESeq2 Differential expression analysis of Nanostring RUVg gene expression data of patient tumor biopsies between pre-treatment (Screening) and post-treatment (C2D16). Positive Log2FoldChange values indicate increased expression post-treatment. The stat refers to Wald statistic, which was used for fgsea input. [file mmc2.xlsx]

## Sheet: Sheet1
	baseMean	log2FoldChange	lfcSE	stat	pvalue	padj
CXCL9	722.4	2.07	0.5	4.143	3.42349e-05	0.026
KLRK1	67.43	1.112	0.298	3.737	0.0002	0.072
CCL13	56.48	-1.003	0.316	-3.174	0.002	0.289
GZMA	110.5	1.143	0.359	3.184	0.001	0.289
NKG7	238.3	1.014	0.329	3.087	0.002	0.311
CXCL11	145.6	1.101	0.371	2.967	0.003	0.331
IDO1	228.1	0.962	0.32	3.011	0.003	0.331
FCGR1A	151.3	0.501	0.183	2.742	0.006	0.588
CCL22	56.56	-0.677	0.261	-2.593	0.01	0.674
CXCL13	97.45	1.018	0.393	2.589	0.01	0.674
TIGIT	76.01	0.801	0.309	2.594	0.009	0.674
CXCL14	1941	-1.476	0.578	-2.553	0.011	0.686
CD8A	170.5	0.797	0.316	2.524	0.012	0.687
LAG3	103.1	0.84	0.338	2.484	0.013	0.714
IRF1	709.7	0.492	0.203	2.423	0.015	0.79
C1QB	1835	0.592	0.261	2.267	0.023	0.822
CD1C	64.05	-0.631	0.272	-2.317	0.02	0.822
CD244	27.73	0.526	0.228	2.305	0.021	0.822
CXCR6	57.39	0.605	0.256	2.362	0.018	0.822
GZMK	123.7	0.701	0.309	2.265	0.023	0.822
IFIT1	339.9	-0.803	0.351	-2.29	0.022	0.822
TLR8	76.7	0.484	0.205	2.365	0.018	0.822
FCGR3A/B	483	0.421	0.188	2.235	0.025	0.852
NLRC5	272.5	0.568	0.259	2.195	0.028	0.904
CCL5	384.1	0.703	0.324	2.172	0.03	0.915
CD2	74.15	0.53	0.247	2.144	0.032	0.915
CD3D	179	0.672	0.331	2.027	0.043	0.915
CD8B	91.8	0.656	0.316	2.072	0.038	0.915
CXCL10	687.3	0.876	0.416	2.106	0.035	0.915
EOMES	55.5	0.701	0.331	2.116	0.034	0.915
GBP4	327.5	0.638	0.304	2.098	0.036	0.915
GNLY	104.5	0.685	0.336	2.042	0.041	0.915
HLA-F	535.1	0.433	0.21	2.064	0.039	0.915
IFNA1	17.38	0.636	0.314	2.026	0.043	0.915
SLAMF7	84.7	0.623	0.302	2.065	0.039	0.915
ZAP70	63.81	0.562	0.277	2.031	0.042	0.915
CD163	734.9	0.413	0.211	1.959	0.05	0.964
LAIR1	281.6	0.34	0.173	1.96	0.05	0.964
PSMB9	330.7	0.448	0.228	1.963	0.05	0.964
S100A9	1736	1.05	0.53	1.981	0.048	0.964
A2M	6378	0.069	0.348	0.199	0.843	1
ABCF1	579.1	-0.035	0.115	-0.306	0.759	1
ACVR1C	69.36	-0.446	0.388	-1.149	0.251	1
ADAM12	446.8	0.128	0.355	0.362	0.717	1
ADGRE1	30.47	0.069	0.223	0.31	0.757	1
ADM	436.9	-0.468	0.378	-1.239	0.215	1
ADORA2A	73.01	-0.135	0.242	-0.558	0.577	1
AKT1	2211	0.056	0.152	0.367	0.713	1
ALDOA	8685	0.099	0.193	0.511	0.609	1
ALDOC	390.1	-0.048	0.259	-0.184	0.854	1
ANGPT1	88.18	-0.333	0.282	-1.181	0.237	1
ANGPT2	163.4	-0.182	0.242	-0.753	0.451	1
ANGPTL4	470.5	-0.679	0.421	-1.613	0.107	1
ANLN	617.4	0.05	0.322	0.154	0.877	1
APC	655.6	-0.068	0.127	-0.535	0.593	1
APH1B	72.9	-0.121	0.188	-0.644	0.52	1
API5	1392	0.031	0.107	0.288	0.773	1
APLNR	90.87	-0.274	0.299	-0.915	0.36	1
APOE	7368	0.202	0.364	0.556	0.579	1
APOL6	536.6	0.204	0.233	0.874	0.382	1
AQP9	658.5	-0.423	0.38	-1.112	0.266	1
AREG	353.3	-0.227	0.499	-0.455	0.649	1
ARG1	1084	-0.524	0.696	-0.753	0.451	1
ARG2	247	0.317	0.469	0.675	0.5	1
ARID1A	551.4	-0.037	0.118	-0.313	0.754	1
ARNT2	317.3	-0.128	0.419	-0.306	0.76	1
ATF3	310	0.162	0.27	0.601	0.548	1
ATM	696.3	0.0002	0.114	0.001	0.999	1
AXIN1	225.9	-0.17	0.162	-1.052	0.293	1
AXL	367.1	0.083	0.25	0.331	0.741	1
B2M	23858	0.334	0.177	1.889	0.059	1
BAD	217.1	-0.152	0.135	-1.125	0.261	1
BAMBI	721	-0.077	0.387	-0.199	0.842	1
BATF3	89.44	0.149	0.233	0.642	0.521	1
BAX	981.9	-0.08	0.123	-0.649	0.516	1
BBC3	240	-0.237	0.212	-1.117	0.264	1
BBS1	256.2	-0.15	0.147	-1.019	0.308	1
BCAT1	450.3	0.195	0.372	0.525	0.6	1
BCL2	197.8	-0.073	0.299	-0.245	0.806	1
BCL2L1	1341	-0.037	0.181	-0.206	0.837	1
BCL6B	64.76	0.121	0.227	0.531	0.595	1
BID	227.2	-0.048	0.169	-0.283	0.777	1
BIRC3	60.96	-0.278	0.265	-1.048	0.294	1
BIRC5	395.3	0.008	0.276	0.027	0.978	1
BLK	46.67	-0.331	0.284	-1.166	0.244	1
BLM	85.37	-0.024	0.207	-0.118	0.906	1
BMP2	217.9	-0.161	0.328	-0.489	0.625	1
BNIP3	425.2	-0.237	0.259	-0.914	0.361	1
BNIP3L	875.5	-0.054	0.167	-0.323	0.747	1
BRCA1	189.1	-0.172	0.191	-0.9	0.368	1
BRCA2	200.9	0.011	0.205	0.055	0.956	1
BRD3	761.3	-0.082	0.127	-0.647	0.517	1
BRD4	888.2	-0.061	0.131	-0.463	0.643	1
BRIP1	221.1	-0.022	0.191	-0.117	0.907	1
BTLA	18.55	0.292	0.285	1.024	0.306	1
C1QA	807.1	0.448	0.327	1.371	0.17	1
C2	332.9	-0.067	0.27	-0.25	0.803	1
C5	810.3	-0.327	0.469	-0.698	0.485	1
C5AR1	66.76	0.099	0.184	0.539	0.59	1
C7	337.7	0.084	0.443	0.189	0.85	1
CASP1	276.1	0.174	0.186	0.934	0.35	1
CASP3	492.7	0.003	0.145	0.024	0.981	1
CASP8	197.5	0.067	0.207	0.324	0.746	1
CASP9	212.6	-0.076	0.175	-0.435	0.663	1
CBLC	142.3	-0.377	0.293	-1.286	0.198	1
CCL14	382.2	-0.473	0.33	-1.434	0.152	1
CCL18	345.9	-0.323	0.365	-0.885	0.376	1
CCL19	143.5	-0.793	0.431	-1.84	0.066	1
CCL2	1437	-0.145	0.258	-0.561	0.575	1
CCL20	301.2	0.23	0.479	0.481	0.63	1
CCL21	439.4	-0.134	0.36	-0.372	0.71	1
CCL3/L1	105.9	0.263	0.205	1.281	0.2	1
CCL4	155.3	0.394	0.21	1.875	0.061	1
CCL7	56.5	-0.039	0.327	-0.121	0.904	1
CCL8	177.7	0.393	0.357	1.1	0.271	1
CCNA1	36.56	0.163	0.287	0.566	0.571	1
CCNB1	625.8	-0.044	0.24	-0.182	0.856	1
CCND1	2246	-0.021	0.389	-0.054	0.957	1
CCND2	362.1	0.036	0.359	0.099	0.921	1
CCND3	201.9	-0.044	0.15	-0.292	0.77	1
CCNE1	270.8	-0.169	0.359	-0.471	0.638	1
CCNO	83.65	0.179	0.331	0.543	0.587	1
CCR2	82.22	-0.037	0.226	-0.164	0.87	1
CCR4	65.19	-0.14	0.22	-0.634	0.526	1
CCR5	182.6	0.353	0.235	1.503	0.133	1
CD14	1114	0.033	0.183	0.182	0.855	1
CD19	56.12	-0.204	0.332	-0.615	0.539	1
CD209	100.9	-0.247	0.221	-1.117	0.264	1
CD247	47.44	0.214	0.254	0.845	0.398	1
CD27	81.37	0.555	0.338	1.643	0.1	1
CD274	68.62	0.217	0.219	0.99	0.322	1
CD276	1266	-0.046	0.17	-0.269	0.788	1
CD28	86.54	0.109	0.302	0.362	0.718	1
CD300A	259.4	0.179	0.175	1.02	0.308	1
CD36	197.2	-0.37	0.291	-1.271	0.204	1
CD38	69.76	0.467	0.283	1.646	0.1	1
CD3E	89.76	0.349	0.298	1.173	0.241	1
CD3G	61.97	0.355	0.256	1.389	0.165	1
CD4	292.8	-0.005	0.177	-0.027	0.978	1
CD40	290.2	0.282	0.207	1.361	0.173	1
CD40LG	46.56	-0.101	0.274	-0.369	0.712	1
CD44	1448	0.089	0.221	0.403	0.687	1
CD45RA	31.91	0.159	0.323	0.491	0.623	1
CD45RB	93.04	0.115	0.219	0.523	0.601	1
CD45RO	410.7	0.352	0.214	1.646	0.1	1
CD47	2149	-0.004	0.193	-0.02	0.984	1
CD48	120.5	0.401	0.241	1.662	0.096	1
CD5	61.25	0.074	0.265	0.28	0.779	1
CD58	137.5	-0.055	0.215	-0.257	0.797	1
CD6	55.25	0.013	0.244	0.053	0.957	1
CD68	1181	0.221	0.18	1.226	0.22	1
CD69	115	0.035	0.309	0.113	0.91	1
CD7	64.37	-0.448	0.308	-1.452	0.146	1
CD70	93.95	-0.01	0.462	-0.022	0.983	1
CD74	11281	0.32	0.198	1.616	0.106	1
CD79A	52.57	-0.027	0.328	-0.081	0.935	1
CD79B	32.05	0.183	0.216	0.847	0.397	1
CD80	89.78	-0.046	0.175	-0.261	0.794	1
CD84	241.6	0.377	0.209	1.801	0.072	1
CD86	108.3	0.215	0.17	1.265	0.206	1
CD96	108.6	0.384	0.276	1.389	0.165	1
CDC20	281	0.001	0.257	0.005	0.996	1
CDC25C	40.96	-0.081	0.207	-0.393	0.695	1
CDH1	2469	0.032	0.179	0.176	0.86	1
CDH11	1205	0.243	0.351	0.691	0.489	1
CDH2	542.7	-0.532	0.419	-1.271	0.204	1
CDH5	221	-0.044	0.219	-0.199	0.842	1
CDK2	877	-0.043	0.202	-0.214	0.831	1
CDK6	408.3	0.094	0.262	0.361	0.718	1
CDKN1A	870.6	-0.205	0.218	-0.943	0.346	1
CDKN1C	180.1	-0.179	0.246	-0.729	0.466	1
CDKN2A	313.9	0.119	0.354	0.335	0.737	1
CDKN2B	269.6	0.288	0.297	0.968	0.333	1
CEACAM3	44.34	0.029	0.238	0.121	0.904	1
CEBPB	2200	0.002	0.235	0.009	0.993	1
CENPF	183.1	-0.054	0.243	-0.223	0.823	1
CEP55	174.5	0.006	0.224	0.026	0.979	1
CES3	104.3	-0.227	0.325	-0.698	0.485	1
CHUK	410.4	0.021	0.107	0.201	0.841	1
CLEC14A	183.4	-0.021	0.216	-0.098	0.922	1
CLEC4E	52.12	0.154	0.289	0.533	0.594	1
CLEC5A	152.7	0.04	0.253	0.157	0.876	1
CLEC7A	138	0.181	0.178	1.013	0.311	1
CLECL1	57.4	0.027	0.192	0.14	0.889	1
CMKLR1	259.8	0.384	0.21	1.829	0.067	1
CNTFR	41.5	-0.235	0.342	-0.687	0.492	1
COL11A1	434.8	0.456	0.486	0.939	0.348	1
COL11A2	52.12	-0.177	0.302	-0.585	0.559	1
COL17A1	800	-0.325	0.611	-0.533	0.594	1
COL4A5	140.5	-0.323	0.319	-1.012	0.312	1
COL5A1	2244	0.183	0.272	0.674	0.5	1
COL6A3	5301	0.067	0.334	0.2	0.841	1
COMP	551.7	0.591	0.474	1.247	0.212	1
CPA3	174.4	-0.474	0.419	-1.131	0.258	1
CRABP2	966.2	-0.442	0.576	-0.768	0.443	1
CSF1	216.1	-0.029	0.224	-0.128	0.898	1
CSF1R	967	0.271	0.211	1.284	0.199	1
CSF2	43.25	-0.4	0.255	-1.565	0.118	1
CSF2RB	83.36	0.001	0.241	0.005	0.996	1
CSF3	15.52	-0.198	0.361	-0.548	0.584	1
CSF3R	265.9	0.073	0.313	0.232	0.817	1
CST2	200.9	-0.671	0.547	-1.226	0.22	1
CTAG1B	104.7	0.655	0.784	0.835	0.404	1
CTLA4	63.18	0.457	0.304	1.504	0.133	1
CTNNB1	5481	-0.093	0.248	-0.375	0.708	1
CTSS	3671	0.232	0.235	0.988	0.323	1
CTSW	64.08	0.254	0.289	0.877	0.38	1
CX3CL1	400.9	0.279	0.351	0.797	0.426	1
CX3CR1	84.87	0.301	0.351	0.858	0.391	1
CXCL1	994.6	0.036	0.456	0.079	0.937	1
CXCL12	209	-0.385	0.301	-1.279	0.201	1
CXCL16	635.8	0.122	0.252	0.485	0.628	1
CXCL2	1342	-0.123	0.38	-0.323	0.747	1
CXCL3	260.7	-0.271	0.365	-0.742	0.458	1
CXCL5	648.1	0.081	0.492	0.165	0.869	1
CXCL6	344.2	-0.494	0.572	-0.864	0.387	1
CXCL8	1162	-0.262	0.482	-0.544	0.586	1
CXCR2	142	-0.044	0.369	-0.119	0.905	1
CXCR3	50.09	0.084	0.237	0.353	0.724	1
CXCR4	709.3	0.217	0.175	1.235	0.217	1
CXorf36	131.3	-0.126	0.231	-0.543	0.587	1
CYBB	886.7	0.168	0.194	0.866	0.387	1
DAB2	514.3	-0.231	0.232	-0.993	0.321	1
DDB2	395.9	-0.155	0.209	-0.74	0.459	1
DEFB134	23.14	-0.061	0.277	-0.22	0.826	1
DEPTOR	542.6	-0.192	0.351	-0.548	0.584	1
DKK1	198	0.262	0.556	0.47	0.638	1
DLL1	84.06	0.097	0.353	0.275	0.783	1
DLL4	102.1	-0.264	0.236	-1.12	0.263	1
DNAJC14	320.1	-0.026	0.098	-0.264	0.792	1
DNMT1	810	0.043	0.151	0.287	0.774	1
DPP4	309.1	-0.029	0.397	-0.073	0.942	1
DTX3L	1035	-0.055	0.163	-0.339	0.735	1
DTX4	230.1	-0.081	0.218	-0.37	0.711	1
DUSP1	1076	-0.082	0.281	-0.292	0.771	1
DUSP2	54.66	0.114	0.225	0.508	0.612	1
DUSP5	826.3	0.067	0.348	0.191	0.848	1
E2F3	427.7	0.037	0.176	0.21	0.834	1
EDN1	256.3	0.009	0.282	0.03	0.976	1
EGF	39.95	-0.147	0.511	-0.289	0.773	1
EGFR	628.9	-0.29	0.333	-0.869	0.385	1
EGR1	785.8	-0.216	0.223	-0.968	0.333	1
EIF2AK2	653.5	-0.142	0.193	-0.735	0.462	1
EIF2B4	137.7	-0.139	0.166	-0.837	0.403	1
EIF4EBP1	1122	0.017	0.222	0.078	0.938	1
EIF5AL1	24.77	-0.061	0.356	-0.171	0.864	1
ELOB	180.7	-0.063	0.289	-0.219	0.826	1
ENO1	5874	-0.048	0.227	-0.212	0.832	1
ENTPD1	577.3	-0.057	0.154	-0.372	0.71	1
EPCAM	3739	0.004	0.411	0.009	0.993	1
EPM2AIP1	451.4	-0.034	0.156	-0.219	0.826	1
ERBB2	916.9	-0.082	0.248	-0.332	0.74	1
ERCC3	624.9	-0.032	0.119	-0.272	0.786	1
ERO1A	2316	-0.019	0.24	-0.078	0.938	1
ESR1	223.8	-0.343	0.45	-0.763	0.446	1
EXO1	145.5	0.018	0.238	0.076	0.94	1
EZH2	409.2	0.06	0.219	0.273	0.785	1
F2RL1	515.2	-0.035	0.329	-0.106	0.916	1
FADD	222.4	-0.122	0.135	-0.906	0.365	1
FAM124B	72.96	-0.03	0.226	-0.133	0.894	1
FAM30A	46.81	0.346	0.343	1.009	0.313	1
FANCA	147.9	0.019	0.174	0.108	0.914	1
FAP	418.6	0.129	0.31	0.416	0.678	1
FAS	82.31	-0.016	0.241	-0.066	0.948	1
FASLG	34.85	0.658	0.372	1.768	0.077	1
FBP1	1334	-0.335	0.352	-0.953	0.34	1
FCAR	51.27	0.047	0.265	0.175	0.861	1
FCGR2A	805.8	0.164	0.186	0.884	0.377	1
FCGR2B	293.7	0.021	0.228	0.092	0.927	1
FCGRT	1020	-0.108	0.198	-0.543	0.587	1
FCN1	115.6	-0.352	0.219	-1.611	0.107	1
FCRL2	21.33	0.178	0.319	0.556	0.578	1
FGF13	43.57	0.023	0.271	0.085	0.932	1
FGF18	45.95	-0.209	0.379	-0.551	0.582	1
FGF9	31.72	0.108	0.455	0.237	0.812	1
FGFR1	352.8	-0.297	0.332	-0.893	0.372	1
FLNB	1586	0.036	0.217	0.166	0.868	1
FLT1	413.1	-0.147	0.161	-0.914	0.361	1
FOSL1	286	0.133	0.334	0.399	0.69	1
FOXP3	40.35	-0.03	0.219	-0.136	0.891	1
FPR1	259.8	0.228	0.284	0.801	0.423	1
FPR3	501.1	0.223	0.202	1.101	0.271	1
FSTL3	505.5	0.293	0.384	0.764	0.445	1
FUT4	297.2	-0.332	0.232	-1.433	0.152	1
FYN	431.1	-0.036	0.238	-0.151	0.88	1
FZD8	156	-0.382	0.258	-1.478	0.14	1
FZD9	36.63	-0.105	0.324	-0.325	0.745	1
G6PD	344	-0.055	0.336	-0.163	0.87	1
GAS1	82.45	-0.363	0.316	-1.151	0.25	1
GBP1	499.3	0.591	0.323	1.833	0.067	1
GBP2	716.2	0.35	0.206	1.7	0.089	1
GHR	198	-0.428	0.373	-1.149	0.251	1
GIMAP4	532.1	0.29	0.203	1.43	0.153	1
GIMAP6	119.7	0.082	0.192	0.427	0.669	1
GLI1	62.32	-0.23	0.305	-0.755	0.45	1
GLS	333.3	-0.097	0.17	-0.568	0.57	1
GLUD1	2309	-0.046	0.164	-0.283	0.777	1
GLUL	3992	-0.02	0.182	-0.109	0.913	1
GMIP	37.53	-0.001	0.155	-0.008	0.994	1
GNG4	71.03	0.067	0.407	0.166	0.868	1
GOT1	1689	-0.011	0.407	-0.027	0.978	1
GOT2	1106	-0.02	0.239	-0.085	0.932	1
GPC4	245.5	-0.078	0.299	-0.261	0.794	1
GPR160	625.1	-0.023	0.37	-0.063	0.95	1
GPSM3	241.1	-0.047	0.172	-0.272	0.785	1
GUSB	326.2	-0.113	0.153	-0.737	0.461	1
GZMB	28.19	0.0003	0.272	0.0009	0.999	1
GZMH	53.14	0.428	0.3	1.427	0.154	1
GZMM	27.78	0.308	0.269	1.147	0.251	1
H2AFX	291.2	-0.089	0.19	-0.47	0.639	1
HAVCR2	169.2	0.208	0.163	1.275	0.202	1
HCK	268.2	0.173	0.172	1.007	0.314	1
HDAC11	133.5	-0.174	0.191	-0.907	0.365	1
HDAC3	256.2	-0.102	0.089	-1.148	0.251	1
HDAC4	258.5	-0.211	0.165	-1.279	0.201	1
HDAC5	276	-0.117	0.132	-0.884	0.377	1
HDC	932.6	-0.711	0.663	-1.072	0.284	1
HELLS	175	-0.06	0.151	-0.398	0.69	1
HERC6	202.4	-0.357	0.259	-1.379	0.168	1
HES1	499.5	-0.116	0.223	-0.522	0.602	1
HEY1	235.1	0.189	0.309	0.614	0.54	1
HIF1A	2265	-0.019	0.203	-0.095	0.925	1
HK1	635.4	0.02	0.174	0.113	0.91	1
HK2	500.5	-0.138	0.309	-0.447	0.655	1
HLA-A	6066	0.641	0.343	1.871	0.061	1
HLA-B	11649	0.47	0.254	1.849	0.064	1
HLA-C	3691	0.287	0.184	1.561	0.118	1
HLA-DMA	649	0.314	0.226	1.391	0.164	1
HLA-DMB	468.1	0.346	0.197	1.756	0.079	1
HLA-DOA	83.94	-0.019	0.282	-0.068	0.945	1
HLA-DOB	38.93	-0.016	0.357	-0.044	0.965	1
HLA-DPA1	1886	0.233	0.238	0.981	0.326	1
HLA-DPB1	2538	0.332	0.226	1.472	0.141	1
HLA-DQA1	1091	0.344	0.703	0.489	0.625	1
HLA-DQA2	31.17	-0.37	0.329	-1.123	0.262	1
HLA-DQB1	248.4	0.126	0.57	0.221	0.825	1
HLA-DRA	5603	0.359	0.214	1.673	0.094	1
HLA-DRB1	2028	0.063	0.283	0.222	0.824	1
HLA-DRB5	1014	0.586	0.842	0.696	0.486	1
HLA-E	3086	0.247	0.146	1.695	0.09	1
HMGA1	859.1	-0.015	0.296	-0.05	0.96	1
HMGB1	219.4	-0.063	0.182	-0.348	0.728	1
HNF1A	136.4	-0.371	0.369	-1.006	0.315	1
HRAS	282.9	-0.062	0.171	-0.36	0.719	1
HSD11B1	451.7	-0.116	0.471	-0.247	0.805	1
ICAM1	608.8	-0.032	0.208	-0.154	0.877	1
ICAM2	167.9	0.146	0.244	0.599	0.549	1
ICAM3	299.2	-0.0004	0.19	-0.002	0.998	1
ICAM5	32.64	-0.197	0.309	-0.638	0.523	1
ICOS	59.03	0.161	0.287	0.563	0.574	1
ICOSLG	270.4	0.116	0.194	0.596	0.551	1
ID4	334.2	-0.1	0.387	-0.258	0.796	1
IER3	962.6	-0.414	0.326	-1.271	0.204	1
IFI16	853.1	0.037	0.164	0.223	0.823	1
IFI27	2880	0.222	0.358	0.62	0.535	1
IFI35	399.7	-0.028	0.166	-0.171	0.864	1
IFI6	1379	-0.476	0.451	-1.055	0.291	1
IFIH1	626.3	-0.134	0.213	-0.63	0.529	1
IFIT2	399.3	-0.425	0.312	-1.362	0.173	1
IFIT3	590.4	0.005	0.37	0.013	0.989	1
IFITM1	2951	-0.261	0.324	-0.806	0.42	1
IFITM2	2992	-0.085	0.235	-0.36	0.719	1
IFNAR1	599.2	0.033	0.112	0.294	0.769	1
IFNG	44.01	0.42	0.299	1.408	0.159	1
IFNGR1	1324	0.044	0.103	0.429	0.668	1
IFNGR2	1478	-0.036	0.186	-0.194	0.846	1
IGF2R	389.2	0.012	0.138	0.085	0.932	1
IHH	105.7	-0.611	0.467	-1.308	0.191	1
IKBKB	234.2	0.07	0.197	0.357	0.721	1
IKBKG	194.5	-0.042	0.154	-0.27	0.787	1
IL10	59.05	-0.107	0.263	-0.409	0.683	1
IL10RA	314.5	0.193	0.182	1.06	0.289	1
IL11	143.9	-0.218	0.425	-0.513	0.608	1
IL11RA	107.2	-0.173	0.213	-0.812	0.417	1
IL12RB2	63.47	0.172	0.391	0.44	0.66	1
IL15	88.66	0.1	0.245	0.408	0.683	1
IL16	179.1	-0.04	0.33	-0.123	0.902	1
IL17A	34.37	0.08	0.31	0.257	0.797	1
IL18	308.9	0.358	0.305	1.177	0.239	1
IL18R1	77.41	-0.051	0.207	-0.247	0.805	1
IL1A	49.35	-0.378	0.349	-1.082	0.279	1
IL1B	174.9	-0.221	0.399	-0.554	0.58	1
IL1R2	216.4	-0.204	0.362	-0.563	0.573	1
IL1RN	134.7	-0.251	0.283	-0.888	0.375	1
IL2	32.56	-0.134	0.285	-0.47	0.638	1
IL21R	33.98	0.008	0.215	0.039	0.969	1
IL22RA1	237.2	-0.366	0.362	-1.012	0.312	1
IL24	44.95	-0.246	0.339	-0.726	0.468	1
IL2RA	70.12	8.49577e-05	0.19	0.0004	1	1
IL2RB	156.3	0.399	0.266	1.499	0.134	1
IL2RG	347.9	-0.009	0.341	-0.025	0.98	1
IL32	2974	0.011	0.244	0.045	0.964	1
IL33	169.5	-0.435	0.286	-1.523	0.128	1
IL34	81.6	-0.276	0.286	-0.964	0.335	1
IL4	30.22	0.068	0.334	0.202	0.84	1
IL6	130.3	-0.421	0.356	-1.18	0.238	1
IL6R	297.3	-0.127	0.267	-0.476	0.634	1
IL7R	232.4	-0.212	0.27	-0.785	0.432	1
INHBA	482.1	-0.134	0.243	-0.551	0.582	1
IRF2	597.2	-0.118	0.235	-0.501	0.616	1
IRF3	657.2	-0.048	0.114	-0.42	0.675	1
IRF4	159.4	0.035	0.339	0.103	0.918	1
IRF5	103	0.092	0.215	0.429	0.668	1
IRF7	381.8	-0.413	0.243	-1.701	0.089	1
IRF8	339.7	0.216	0.198	1.095	0.274	1
IRF9	874.4	-0.148	0.201	-0.738	0.461	1
ISG15	1365	-0.353	0.382	-0.924	0.355	1
ITGA1	872.7	-0.118	0.205	-0.573	0.567	1
ITGA2	675.3	-0.121	0.321	-0.378	0.706	1
ITGA4	246.5	0.149	0.189	0.79	0.43	1
ITGA6	1693	-0.117	0.369	-0.319	0.75	1
ITGAE	277.1	0.043	0.136	0.313	0.755	1
ITGAL	179.1	0.394	0.266	1.483	0.138	1
ITGAM	66.71	-0.014	0.151	-0.092	0.927	1
ITGAV	2406	0.076	0.172	0.444	0.657	1
ITGAX	567.3	0.042	0.191	0.22	0.826	1
ITGB2	1156	0.293	0.173	1.696	0.09	1
ITGB3	50.71	-0.094	0.285	-0.331	0.741	1
ITGB8	957.2	0.019	0.446	0.044	0.965	1
ITPK1	671.8	-0.034	0.181	-0.19	0.85	1
JAG1	1070	-0.027	0.246	-0.111	0.911	1
JAG2	56.45	0.033	0.316	0.104	0.917	1
JAK1	641.9	-0.012	0.144	-0.082	0.935	1
JAK2	458.7	0.071	0.181	0.393	0.694	1
JAK3	242.1	0.208	0.219	0.95	0.342	1
KAT2B	390.1	-0.067	0.203	-0.33	0.741	1
KDR	245.6	-0.135	0.199	-0.677	0.498	1
KIF2C	135.9	0.076	0.251	0.303	0.762	1
KIR2DL3	30.88	0.2	0.285	0.699	0.484	1
KIR3DL1	44.1	0.032	0.302	0.107	0.915	1
KIR3DL2	28.04	0.071	0.408	0.175	0.861	1
KIT	84.62	-0.311	0.379	-0.82	0.412	1
KLRB1	81.85	-0.173	0.26	-0.667	0.505	1
KLRD1	63.17	0.485	0.263	1.844	0.065	1
KRAS	346.6	-0.109	0.137	-0.792	0.429	1
LAMA1	101.1	-0.187	0.365	-0.513	0.608	1
LAMB3	1193	0.157	0.411	0.382	0.702	1
LAMC2	2288	0.017	0.469	0.036	0.971	1
LCK	159.3	0.183	0.274	0.668	0.504	1
LDHA	8389	0.002	0.224	0.007	0.994	1
LDHB	2886	0.064	0.38	0.169	0.866	1
LGALS9	297.7	0.037	0.173	0.214	0.831	1
LIF	335.8	-0.134	0.34	-0.396	0.692	1
LILRA1	63.02	0.123	0.196	0.628	0.53	1
LILRA3	62.96	0.145	0.368	0.395	0.693	1
LILRA5	78.97	0.225	0.243	0.926	0.355	1
LILRB2	186.2	0.143	0.198	0.723	0.47	1
LILRB4	238.2	0.239	0.208	1.147	0.251	1
LOXL2	94.72	-0.094	0.184	-0.51	0.61	1
LRRC32	445.2	-0.149	0.274	-0.546	0.585	1
LTB	143.7	-0.317	0.328	-0.969	0.333	1
LTBP1	741.9	0.198	0.248	0.797	0.426	1
LY9	52.15	0.392	0.245	1.602	0.109	1
LY96	339.6	0.187	0.172	1.088	0.276	1
LYZ	10584	0.316	0.313	1.009	0.313	1
MAGEA1	76.68	-0.046	0.34	-0.136	0.892	1
MAGEA12	18.72	-0.106	0.342	-0.31	0.757	1
MAGEA3/A6	54.19	0.683	0.522	1.309	0.19	1
MAGEA4	64.05	0.321	0.52	0.618	0.537	1
MAGEB2	58.11	-0.678	0.444	-1.527	0.127	1
MAGEC1	30.2	-0.448	0.454	-0.988	0.323	1
MAGEC2	64.5	-0.786	0.52	-1.511	0.131	1
MAML2	142.9	-0.017	0.239	-0.072	0.943	1
MAP3K12	39.28	-0.115	0.219	-0.525	0.599	1
MAP3K5	344.3	-0.004	0.212	-0.02	0.984	1
MAP3K7	978.3	0.027	0.12	0.228	0.82	1
MAP3K8	271.6	0.136	0.152	0.895	0.371	1
MAPK10	77.7	-0.095	0.318	-0.297	0.766	1
MARCO	516.9	0.027	0.411	0.066	0.948	1
MB21D1	290.1	0.131	0.197	0.664	0.507	1
MELK	349.9	0.031	0.29	0.108	0.914	1
MET	1375	-0.253	0.321	-0.79	0.43	1
MFGE8	2686	-0.04	0.456	-0.087	0.931	1
MFNG	82.15	-0.171	0.219	-0.781	0.435	1
MGMT	643.1	-0.185	0.175	-1.059	0.29	1
MICA	157.6	0.035	0.182	0.192	0.848	1
MICB	123.1	0.154	0.203	0.761	0.447	1
MKI67	664.3	0.007	0.241	0.027	0.978	1
MLANA	31.75	-0.105	0.271	-0.389	0.697	1
MLH1	410.4	0.007	0.126	0.059	0.953	1
MMP1	684.3	1.138	0.704	1.616	0.106	1
MMP7	2611	-0.217	0.557	-0.389	0.697	1
MMP9	437.5	-0.469	0.427	-1.098	0.272	1
MMRN2	242.6	0.01	0.271	0.036	0.971	1
MRC1	332.5	-0.191	0.201	-0.949	0.343	1
MRE11	475.3	-0.05	0.116	-0.429	0.668	1
MRPL19	483.7	-0.029	0.111	-0.264	0.791	1
MS4A1	73.17	0.134	0.329	0.406	0.685	1
MS4A2	47.29	-0.243	0.32	-0.76	0.447	1
MS4A4A	649.1	0.248	0.172	1.44	0.15	1
MS4A6A	128	0.126	0.223	0.565	0.572	1
MSH2	559.1	0.038	0.196	0.194	0.846	1
MSH6	246.7	-0.05	0.186	-0.267	0.789	1
MTOR	378.1	-0.04	0.118	-0.344	0.731	1
MX1	387.1	-0.554	0.36	-1.539	0.124	1
MXI1	81.4	-0.187	0.197	-0.95	0.342	1
MYC	1235	0.067	0.395	0.171	0.865	1
MYCT1	94.29	-0.19	0.204	-0.936	0.349	1
MYD88	886.4	-0.065	0.138	-0.472	0.637	1
NBN	790.2	0.047	0.163	0.289	0.772	1
NCAM1	91.47	-0.102	0.456	-0.222	0.824	1
NCR1	40	0.16	0.334	0.479	0.632	1
NDUFA4L2	205.5	0.188	0.324	0.58	0.562	1
NECTIN1	452.1	-0.188	0.199	-0.945	0.345	1
NECTIN2	1609	-0.15	0.169	-0.887	0.375	1
NEIL1	135.2	-0.223	0.229	-0.976	0.329	1
NF1	492.7	-0.048	0.167	-0.286	0.775	1
NFAM1	69.53	0.31	0.167	1.864	0.062	1
NFATC2	282.7	-0.029	0.231	-0.124	0.901	1
NFIL3	682.2	-0.054	0.308	-0.176	0.86	1
NFKB1	724.6	-0.001	0.115	-0.01	0.992	1
NFKB2	594.7	-0.018	0.179	-0.099	0.921	1
NFKBIA	3060	0.072	0.214	0.337	0.736	1
NFKBIE	177.9	-0.063	0.172	-0.367	0.713	1
NGFR	142.6	-0.358	0.375	-0.954	0.34	1
NID2	387.9	-0.002	0.256	-0.007	0.995	1
NLRP3	23.03	0.076	0.191	0.4	0.69	1
NOD2	117.1	-0.044	0.236	-0.186	0.852	1
NOS2	14.36	0.197	0.262	0.752	0.452	1
NOTCH1	340.9	-0.083	0.227	-0.366	0.714	1
NOTCH2	1157	0.046	0.199	0.229	0.819	1
NRAS	774.8	-0.048	0.146	-0.332	0.74	1
NRDE2	282.5	0.004	0.118	0.036	0.971	1
NT5E	578.2	-0.014	0.391	-0.036	0.971	1
OAS1	634.6	-0.292	0.274	-1.065	0.287	1
OAS2	887.8	-0.262	0.31	-0.845	0.398	1
OAS3	332	-0.217	0.294	-0.737	0.461	1
OASL	174.9	-0.159	0.27	-0.589	0.556	1
OAZ1	3908	0.0004	0.087	0.004	0.997	1
OLFML2B	212.2	-0.336	0.335	-1.005	0.315	1
OLR1	245	-0.293	0.343	-0.852	0.394	1
OTOA	28.64	-0.386	0.385	-1.003	0.316	1
P2RY13	123.2	-0.044	0.253	-0.175	0.861	1
P4HA1	673.1	-0.114	0.255	-0.447	0.655	1
P4HA2	383.2	0.09	0.123	0.733	0.464	1
PALMD	151.7	-0.336	0.287	-1.17	0.242	1
PARP12	643.3	-0.088	0.198	-0.445	0.656	1
PARP4	781.1	-0.171	0.254	-0.675	0.5	1
PARP9	945.7	-0.102	0.211	-0.483	0.629	1
PC	423.6	-0.286	0.321	-0.892	0.372	1
PCK2	496.7	-0.161	0.275	-0.585	0.558	1
PDCD1	44.3	0.409	0.262	1.559	0.119	1
PDCD1LG2	79.35	0.269	0.195	1.384	0.166	1
PDGFA	158.7	-0.196	0.222	-0.881	0.378	1
PDGFB	104.6	-0.038	0.272	-0.139	0.889	1
PDGFRB	1095	-0.114	0.27	-0.422	0.673	1
PDK1	549.7	-0.061	0.283	-0.215	0.829	1
PDZK1IP1	607.7	-0.094	0.464	-0.203	0.839	1
PECAM1	628	-0.027	0.181	-0.147	0.883	1
PF4	51.68	0.196	0.293	0.668	0.504	1
PFKFB3	438.4	-0.197	0.306	-0.644	0.52	1
PFKM	115.6	-0.223	0.223	-1.003	0.316	1
PGPEP1	199.2	-0.121	0.196	-0.617	0.537	1
PIAS4	324.3	-0.123	0.162	-0.762	0.446	1
PIK3CA	449.4	-0.041	0.125	-0.328	0.743	1
PIK3CD	116.2	0.066	0.296	0.221	0.825	1
PIK3CG	143.2	0.069	0.176	0.389	0.697	1
PIK3R1	548.9	-0.284	0.253	-1.121	0.262	1
PIK3R2	449.2	-0.095	0.137	-0.691	0.489	1
PIK3R5	139.9	0.208	0.154	1.352	0.177	1
PKM	6931	0.048	0.216	0.223	0.823	1
PLA1A	72.22	0.031	0.273	0.115	0.908	1
PLA2G2A	779.9	-0.41	0.497	-0.824	0.41	1
PLOD2	1198	-0.08	0.266	-0.3	0.764	1
PMS2	334.6	-0.014	0.137	-0.102	0.919	1
PNOC	25.91	-0.146	0.407	-0.358	0.72	1
POLD1	117	-0.085	0.144	-0.588	0.557	1
POLR2A	1048	-0.035	0.111	-0.313	0.754	1
PPARG	373.2	-0.313	0.362	-0.863	0.388	1
PPARGC1B	134.3	-0.09	0.228	-0.392	0.695	1
PRF1	33.99	0.448	0.283	1.582	0.114	1
PRKAA2	89.18	-0.306	0.305	-1	0.317	1
PRKACB	372.7	-0.088	0.34	-0.258	0.796	1
PRKCA	497.2	-0.152	0.304	-0.5	0.617	1
PRKX	21.42	0.072	0.247	0.291	0.771	1
PRLR	252.4	-0.274	0.354	-0.773	0.439	1
PROM1	633.8	0.1	0.491	0.204	0.839	1
PRR5	168.4	-0.264	0.233	-1.135	0.256	1
PSMB10	648.3	0.257	0.176	1.461	0.144	1
PSMB5	1040	-0.037	0.112	-0.328	0.743	1
PSMB8	773.7	0.114	0.201	0.568	0.57	1
PSMC4	626.5	-0.168	0.181	-0.925	0.355	1
PTCD2	110.5	0.022	0.133	0.164	0.869	1
PTEN	526.7	-0.039	0.167	-0.232	0.816	1
PTGER4	240.6	0.14	0.233	0.6	0.548	1
PTGS2	132.2	-0.046	0.347	-0.133	0.894	1
PTPN11	1428	0.042	0.098	0.424	0.672	1
PTPRC	205.5	0.294	0.205	1.434	0.151	1
PUM1	853.3	-0.026	0.098	-0.265	0.791	1
PVR	422.8	-0.168	0.23	-0.731	0.465	1
PVRIG	76.68	-0.138	0.217	-0.638	0.524	1
RAD50	791.7	-0.046	0.145	-0.315	0.753	1
RAD51	185.8	-0.102	0.223	-0.459	0.646	1
RAD51C	103.2	-0.123	0.153	-0.801	0.423	1
RASAL1	151.8	-0.107	0.356	-0.301	0.764	1
RASGRF1	68.23	0.577	0.439	1.314	0.189	1
RB1	749.7	-0.067	0.189	-0.356	0.722	1
RBL2	901	-0.023	0.135	-0.17	0.865	1
RELA	721.3	-0.03	0.099	-0.305	0.76	1
RELB	371.1	-0.076	0.141	-0.54	0.589	1
RELN	259.6	0.016	0.508	0.031	0.975	1
REN	14.6	-0.275	0.284	-0.969	0.333	1
RICTOR	767.5	-0.097	0.135	-0.717	0.473	1
RIPK1	315.1	-0.023	0.094	-0.24	0.81	1
RIPK2	336.4	0.059	0.179	0.331	0.74	1
RIPK3	152.6	-0.291	0.249	-1.169	0.242	1
RNLS	107.7	-0.103	0.199	-0.519	0.604	1
ROBO4	75.31	0.051	0.334	0.153	0.878	1
ROCK1	422.5	-0.115	0.152	-0.76	0.447	1
ROR2	218.3	0.065	0.274	0.237	0.813	1
RORC	91.21	-0.307	0.304	-1.012	0.312	1
RPL23	20961	-0.019	0.234	-0.082	0.934	1
RPL7A	20905	0.052	0.221	0.235	0.814	1
RPS6KB1	176.9	-0.043	0.149	-0.292	0.77	1
RPTOR	234	0.027	0.08	0.337	0.736	1
RRM2	884.2	0.06	0.246	0.246	0.806	1
RSAD2	368.4	-0.274	0.342	-0.801	0.423	1
RUNX3	56.7	0.121	0.22	0.55	0.582	1
S100A12	61.63	0.529	0.364	1.451	0.147	1
S100A8	437	0.782	0.43	1.818	0.069	1
SAMD9	433	-0.028	0.209	-0.135	0.893	1
SAMSN1	218.8	0.148	0.193	0.768	0.443	1
SBNO2	544.1	-0.032	0.144	-0.222	0.825	1
SDHA	1043	0.01	0.118	0.087	0.931	1
SELE	66.62	-0.334	0.284	-1.178	0.239	1
SELL	89.6	0.079	0.266	0.299	0.765	1
SELP	41.79	-0.283	0.278	-1.017	0.309	1
SERPINA1	22246	-0.183	0.606	-0.302	0.763	1
SERPINB5	434.1	0.02	0.483	0.042	0.966	1
SERPINH1	387	-0.022	0.158	-0.141	0.888	1
SF3A1	728.4	0.011	0.109	0.106	0.916	1
SFRP1	136.6	-0.742	0.4	-1.854	0.064	1
SFRP4	311.6	0.199	0.464	0.428	0.669	1
SFXN1	665.1	-0.048	0.106	-0.456	0.649	1
SGK1	621.1	0.004	0.168	0.023	0.981	1
SH2D1A	77.4	0.462	0.268	1.725	0.085	1
SHC2	184.9	-0.373	0.308	-1.211	0.226	1
SIGLEC1	159.6	0.046	0.264	0.176	0.86	1
SIGLEC5	50.81	-0.211	0.224	-0.945	0.345	1
SIGLEC8	23.7	0.259	0.27	0.958	0.338	1
SIRPA	389.9	0.075	0.191	0.391	0.696	1
SIRPB2	91.81	0.018	0.163	0.113	0.91	1
SLC11A1	181.5	0.159	0.277	0.575	0.566	1
SLC16A1	850.8	-0.08	0.391	-0.204	0.838	1
SLC1A5	1971	-0.183	0.292	-0.625	0.532	1
SLC2A1	127.7	-0.183	0.269	-0.683	0.495	1
SLC7A5	451.5	0.114	0.386	0.295	0.768	1
SMAD5	529.4	-0.063	0.117	-0.542	0.587	1
SMAP1	626.6	-0.047	0.105	-0.451	0.652	1
SNAI1	133.5	-0.215	0.211	-1.018	0.309	1
SNCA	80.86	0.038	0.28	0.136	0.892	1
SOCS1	140.6	0.078	0.222	0.354	0.723	1
SOX10	133.6	-0.216	0.573	-0.377	0.706	1
SOX11	101.1	0.115	0.467	0.247	0.805	1
SOX2	51.06	0.023	0.497	0.046	0.964	1
SPIB	72.01	-0.523	0.362	-1.447	0.148	1
SPP1	9385	-0.015	0.346	-0.045	0.964	1
SPRY4	329.6	-0.215	0.227	-0.947	0.344	1
SREBF1	1101	0.113	0.251	0.451	0.652	1
SRP54	337.1	-0.045	0.164	-0.274	0.784	1
STAT1	1494	0.164	0.288	0.57	0.569	1
STAT2	1299	0.025	0.121	0.203	0.839	1
STAT3	2272	-0.024	0.209	-0.115	0.909	1
STAT4	87.96	0.097	0.199	0.485	0.627	1
STC1	96.86	-0.245	0.256	-0.959	0.338	1
STK11IP	108.6	-0.038	0.116	-0.327	0.743	1
SYK	304.6	0.062	0.219	0.285	0.776	1
TAF3	60.75	-0.039	0.186	-0.211	0.833	1
TAP1	1079	0.433	0.246	1.763	0.078	1
TAP2	501.7	0.239	0.237	1.009	0.313	1
TAPBP	1967	0.143	0.191	0.746	0.456	1
TAPBPL	274.2	0.143	0.184	0.78	0.436	1
TBC1D10B	160	0.025	0.146	0.173	0.863	1
TBP	424.8	0.036	0.105	0.347	0.729	1
TBX21	51.31	-0.096	0.297	-0.324	0.746	1
TBXAS1	378.9	-0.023	0.268	-0.085	0.932	1
TCF3	439.3	-0.171	0.178	-0.962	0.336	1
TCL1A	16.17	0.293	0.345	0.848	0.397	1
TDO2	788.6	-0.67	0.449	-1.493	0.135	1
TFRC	1841	-0.153	0.331	-0.462	0.644	1
TGFB1	1376	-0.041	0.208	-0.195	0.845	1
TGFB2	283.2	-0.209	0.326	-0.639	0.523	1
TGFB3	332.2	-0.228	0.256	-0.89	0.373	1
TGFBR1	2115	0.029	0.32	0.091	0.927	1
TGFBR2	461.3	-0.07	0.195	-0.358	0.721	1
THBD	104.8	-0.191	0.259	-0.736	0.462	1
THBS1	6551	0.472	0.323	1.461	0.144	1
THY1	1276	-0.116	0.302	-0.384	0.701	1
TICAM1	128.2	-0.079	0.184	-0.428	0.668	1
TIE1	126.3	-0.082	0.215	-0.379	0.704	1
TLK2	426	-0.043	0.131	-0.331	0.741	1
TLR1	148.8	0.214	0.161	1.329	0.184	1
TLR2	292.6	0.133	0.171	0.777	0.437	1
TLR3	163.6	0.056	0.218	0.255	0.799	1
TLR4	311.5	0.048	0.191	0.251	0.802	1
TLR5	79.87	0.091	0.247	0.37	0.711	1
TLR7	73.51	0.087	0.21	0.414	0.679	1
TLR9	63.28	-0.111	0.233	-0.477	0.633	1
TMEM140	254.5	-0.133	0.212	-0.625	0.532	1
TMEM173	727.2	0.055	0.272	0.202	0.84	1
TMUB2	471.5	-0.07	0.072	-0.976	0.329	1
TNF	136.6	0.135	0.253	0.535	0.593	1
TNFAIP3	189.1	-0.079	0.132	-0.596	0.551	1
TNFAIP6	216.9	0.011	0.252	0.045	0.964	1
TNFRSF10B	401.6	-0.186	0.254	-0.734	0.463	1
TNFRSF10C	137.6	-0.199	0.325	-0.612	0.541	1
TNFRSF10D	169.5	-0.293	0.311	-0.944	0.345	1
TNFRSF11A	158.1	0.105	0.339	0.31	0.757	1
TNFRSF11B	223.8	-0.294	0.324	-0.906	0.365	1
TNFRSF14	431.4	0.117	0.237	0.492	0.623	1
TNFRSF17	35.63	-0.072	0.347	-0.207	0.836	1
TNFRSF18	23.88	0.126	0.377	0.334	0.739	1
TNFRSF1A	986.1	-0.079	0.153	-0.516	0.606	1
TNFRSF1B	156.7	0.11	0.217	0.504	0.614	1
TNFRSF25	313.2	-0.123	0.215	-0.573	0.566	1
TNFRSF4	24.81	-0.241	0.278	-0.864	0.387	1
TNFRSF8	21.32	0.169	0.249	0.678	0.498	1
TNFRSF9	92.31	0.412	0.293	1.408	0.159	1
TNFSF10	1493	0.098	0.307	0.318	0.75	1
TNFSF12	414.2	-0.108	0.199	-0.545	0.586	1
TNFSF13	166.3	0.003	0.163	0.017	0.986	1
TNFSF13B	118.8	-0.088	0.195	-0.45	0.653	1
TNFSF18	44.87	0.379	0.326	1.161	0.246	1
TNFSF4	123.7	0.219	0.224	0.974	0.33	1
TNFSF8	58.78	0.257	0.187	1.371	0.17	1
TNFSF9	32.16	-0.156	0.279	-0.559	0.576	1
TNKS	281.3	-0.147	0.17	-0.868	0.386	1
TP53	776	-0.084	0.257	-0.328	0.743	1
TPI1	4101	-0.005	0.185	-0.028	0.978	1
TPM1	2586	0.084	0.191	0.436	0.663	1
TPSAB1/B2	653.1	-0.292	0.482	-0.605	0.545	1
TRAF1	159.4	-0.001	0.159	-0.008	0.994	1
TRAT1	47.94	0.429	0.305	1.405	0.16	1
TREM1	125.3	-0.026	0.311	-0.084	0.933	1
TREM2	338.8	0.255	0.237	1.076	0.282	1
TRIM21	209	0.098	0.147	0.664	0.506	1
TSLP	68.6	-0.243	0.321	-0.755	0.45	1
TTC30A	187.2	-0.136	0.2	-0.679	0.497	1
TWF1	1154	-0.038	0.137	-0.274	0.784	1
TWIST1	36.29	-0.411	0.281	-1.461	0.144	1
TWIST2	12.22	-0.371	0.314	-1.181	0.238	1
TYMP	1296	0.059	0.254	0.23	0.818	1
TYMS	524.7	-0.113	0.193	-0.584	0.559	1
UBA7	348.2	-0.004	0.182	-0.02	0.984	1
UBB	9901	-0.065	0.113	-0.576	0.565	1
UBE2C	586.5	0.052	0.344	0.152	0.879	1
UBE2T	196.3	0.059	0.22	0.268	0.789	1
ULBP2	93.52	0.15	0.261	0.574	0.566	1
VCAM1	329.4	-0.038	0.22	-0.175	0.861	1
VCAN	4404	0.175	0.288	0.606	0.544	1
VEGFA	1301	-0.282	0.284	-0.996	0.319	1
VEGFB	654.4	-0.115	0.179	-0.645	0.519	1
VEGFC	204.8	0.083	0.186	0.448	0.655	1
VHL	149.4	-0.116	0.127	-0.916	0.36	1
VSIR	197.8	0.11	0.167	0.658	0.511	1
VTCN1	609.2	-0.308	0.55	-0.561	0.575	1
WDR76	100.6	-0.093	0.237	-0.392	0.695	1
WNT10A	130.4	-0.078	0.447	-0.175	0.861	1
WNT11	97.52	-0.646	0.475	-1.36	0.174	1
WNT2	80.23	0.21	0.354	0.595	0.552	1
WNT2B	92.51	-0.242	0.299	-0.809	0.419	1
WNT3A	26.73	0.096	0.277	0.345	0.73	1
WNT4	59.15	-0.258	0.339	-0.76	0.447	1
WNT5A	280.4	-0.234	0.41	-0.571	0.568	1
WNT5B	35.6	0.117	0.272	0.432	0.666	1
WNT7B	83.71	0.174	0.374	0.465	0.642	1
XCL1/2	44.29	0.211	0.335	0.631	0.528	1
ZC3H12A	78.11	-0.173	0.233	-0.741	0.459	1
ZEB1	417.1	0.018	0.244	0.074	0.941	1
ZEB2	777.8	-0.03	0.205	-0.146	0.884	1
