# Supplementary material for: TIMEPOINT, a phase 1 study combining MTL-CEBPA with pembrolizumab, supports the immunomodulatory effect of MTL-CEBPA in solid tumors
Source: Cell Rep Med. 2025 Mar 31;6(4):102041. doi: 10.1016/j.xcrm.2025.102041 (PMC12047497; doi:10.1016/j.xcrm.2025.102041)
Supplement: Table S6. IHC analysis of immune cell populations between time points in cold (low) and hot (high) tumors, independently, related to Figures 3 and S4 — Analysis of paired biopsy IHC data between time points in patients with an immune desert (low IS21 at screening) and immune inflamed (high IS21 at screening). Paired Two-sided Wilcoxon test was used, with P values reported. [file mmc3.xlsx]

## Sheet: Sheet1
Level of IS21 at screening	Variable	group1	group2	n1	n2	statistic	p	p_FDR_betweengroups	padj_FDR_variables
Low	Var.2	Screening	C2D16	9	9	45	0.003	0.003	0.215
Low	AreainMM2oftheEstimatedTumorAreabyDigitalPathologyMM2	Screening	C2D16	9	9	11	0.203	0.241	0.393198
Low	PercentageofTumorAreabyaPathologistpercent	Screening	C2D16	9	9	5	0.293	0.325	0.494008
Low	PercentageofTumorCellsinTumorAreabyaPathologistpercent	Screening	C2D16	9	9	1.5	0.134	0.268	0.393198
Low	IS21	Screening	C2D16	9	9	0	0.014	0.028	0.250833
Low	CD3posCD8posCELLMM2_Whole_Tumor	Screening	C2D16	9	9	11	0.203	0.203	0.393198
Low	CD3posCD8posCELLMM2_Stroma	Screening	C2D16	9	9	11	0.203	0.203	0.393198
Low	CD3posCD8posCELLMM2_Parenchyma	Screening	C2D16	9	9	9	0.129	0.258	0.393198
Low	CD3posCD8negCELLMM2_Whole_Tumor	Screening	C2D16	9	9	10	0.164	0.328	0.393198
Low	CD3posCD8negCELLMM2_Stroma	Screening	C2D16	9	9	11	0.203	0.406	0.393198
Low	CD3posCD8negCELLMM2_Parenchyma	Screening	C2D16	9	9	12	0.25	0.5	0.440574
Low	CD8/CD4Ratio_Whole_Tumor	Screening	C2D16	9	9	34	0.203	0.203	0.393198
Low	CD8/CD4Ratio_Stroma	Screening	C2D16	8	8	23	0.547	0.547	0.712758
Low	CD8/CD4Ratio_Parenchyma	Screening	C2D16	9	9	31	0.359	0.359	0.545769
Low	CD3posCD8posKI67posGrzBposCELLMM2_Whole_Tumor	Screening	C2D16	9	9	7	0.141	0.187	0.393198
Low	CD3posCD8posKI67posGrzBposCELLMM2_Stroma	Screening	C2D16	9	9	7	0.141	0.282	0.393198
Low	CD3posCD8posKI67posGrzBposCELLMM2_Parenchyma	Screening	C2D16	9	9	0	0.014	0.028	0.250833
Low	SURFACEMM2_Whole_Tumor.x	Screening	C2D16	9	9	11	0.203	0.358	0.393198
Low	SURFACEMM2_Stroma.x	Screening	C2D16	9	9	15	0.426	0.519	0.614698
Low	SURFACEMM2_Parenchyma.x	Screening	C2D16	9	9	9	0.129	0.258	0.393198
Low	CD11bposCELLMM2_Whole_Tumor.x	Screening	C2D16	9	9	11	0.203	0.406	0.393198
Low	CD11bposCELLMM2_Stroma.x	Screening	C2D16	9	9	24	0.91	0.91	0.949757
Low	CD11bposCELLMM2_Parenchyma.x	Screening	C2D16	9	9	14	0.359	0.583	0.545769
Low	CD11bposPD1posCELLMM2_Whole_Tumor	Screening	C2D16	9	9	14	0.359	0.718	0.545769
Low	CD11bposPD1posCELLMM2_Stroma	Screening	C2D16	9	9	26	0.734	0.791	0.843904
Low	CD11bposPD1posCELLMM2_Parenchyma	Screening	C2D16	9	9	11	0.203	0.406	0.393198
Low	CD11bposPDL1negCD3negCELLMM2_Whole_Tumor	Screening	C2D16	9	9	12	0.25	0.358	0.440574
Low	CD11bposPDL1negCD3negCELLMM2_Stroma	Screening	C2D16	9	9	24	0.91	0.91	0.949757
Low	CD11bposPDL1negCD3negCELLMM2_Parenchyma	Screening	C2D16	9	9	15	0.426	0.502	0.614698
Low	CD11bposPDL1posCD3negCELLMM2_Whole_Tumor	Screening	C2D16	9	9	5	0.039	0.078	0.3225
Low	CD11bposPDL1posCD3negCELLMM2_Stroma	Screening	C2D16	9	9	20	0.82	0.82	0.894924
Low	CD11bposPDL1posCD3negCELLMM2_Parenchyma	Screening	C2D16	9	9	5	0.039	0.078	0.3225
Low	CD3posCELLMM2_Whole_Tumor	Screening	C2D16	9	9	11	0.203	0.406	0.393198
Low	CD3posCELLMM2_Stroma	Screening	C2D16	9	9	11	0.203	0.38	0.393198
Low	CD3posCELLMM2_Parenchyma	Screening	C2D16	9	9	12	0.25	0.5	0.440574
Low	CD3posCD8negGrzBposCELLMM2_Whole_Tumor	Screening	C2D16	9	9	11	0.203	0.406	0.393198
Low	CD3posCD8negGrzBposCELLMM2_Stroma	Screening	C2D16	9	9	14	0.359	0.677	0.545769
Low	CD3posCD8negGrzBposCELLMM2_Parenchyma	Screening	C2D16	9	9	5	0.039	0.078	0.3225
Low	CD3posCD8negKI67posCELLMM2_Whole_Tumor	Screening	C2D16	9	9	7	0.074	0.148	0.37881
Low	CD3posCD8negKI67posCELLMM2_Stroma	Screening	C2D16	9	9	6	0.107	0.214	0.393198
Low	CD3posCD8negKI67posCELLMM2_Parenchyma	Screening	C2D16	9	9	7	0.074	0.148	0.37881
Low	CD3posCD8negPD1negCELLMM2_Whole_Tumor	Screening	C2D16	9	9	10	0.164	0.328	0.393198
Low	CD3posCD8negPD1negCELLMM2_Stroma	Screening	C2D16	9	9	10	0.164	0.328	0.393198
Low	CD3posCD8negPD1negCELLMM2_Parenchyma	Screening	C2D16	9	9	11	0.203	0.391	0.393198
Low	CD3posCD8negPD1negKI67posCELLMM2_Whole_Tumor	Screening	C2D16	9	9	7	0.074	0.148	0.37881
Low	CD3posCD8negPD1negKI67posCELLMM2_Stroma	Screening	C2D16	9	9	6	0.107	0.214	0.393198
Low	CD3posCD8negPD1negKI67posCELLMM2_Parenchyma	Screening	C2D16	9	9	9	0.129	0.258	0.393198
Low	CD3posCD8negPD1posCELLMM2_Whole_Tumor	Screening	C2D16	9	9	21	0.91	0.91	0.949757
Low	CD3posCD8negPD1posCELLMM2_Stroma	Screening	C2D16	9	9	21	0.91	0.91	0.949757
Low	CD3posCD8negPD1posCELLMM2_Parenchyma	Screening	C2D16	9	9	23	1	1	1
Low	CD3posCD8negPD1posKI67posCELLMM2_Whole_Tumor	Screening	C2D16	9	9	8	0.098	0.196	0.393198
Low	CD3posCD8negPD1posKI67posCELLMM2_Stroma	Screening	C2D16	9	9	6	0.205	0.41	0.393527
Low	CD3posCD8negPD1posKI67posCELLMM2_Parenchyma	Screening	C2D16	9	9	7	0.074	0.148	0.37881
Low	CD3posCD8posGrzBnegPD1negCELLMM2_Whole_Tumor	Screening	C2D16	9	9	9	0.129	0.129	0.393198
Low	CD3posCD8posGrzBnegPD1negCELLMM2_Stroma	Screening	C2D16	9	9	7	0.074	0.11	0.37881
Low	CD3posCD8posGrzBnegPD1negCELLMM2_Parenchyma	Screening	C2D16	9	9	7	0.074	0.104	0.37881
Low	CD3posCD8posGrzBnegPD1posCELLMM2_Whole_Tumor	Screening	C2D16	9	9	18	0.652	1	0.778778
Low	CD3posCD8posGrzBnegPD1posCELLMM2_Stroma	Screening	C2D16	9	9	17	0.57	0.57	0.725148
Low	CD3posCD8posGrzBnegPD1posCELLMM2_Parenchyma	Screening	C2D16	9	9	16	0.496	0.715	0.658272
Low	CD3posCD8posGrzBposCELLMM2_Whole_Tumor	Screening	C2D16	9	9	11	0.203	0.203	0.393198
Low	CD3posCD8posGrzBposCELLMM2_Stroma	Screening	C2D16	9	9	13	0.301	0.301	0.494008
Low	CD3posCD8posGrzBposCELLMM2_Parenchyma	Screening	C2D16	9	9	8	0.098	0.196	0.393198
Low	CD3posCD8posGrzBposPD1negCELLMM2_Whole_Tumor	Screening	C2D16	9	9	11	0.203	0.203	0.393198
Low	CD3posCD8posGrzBposPD1negCELLMM2_Stroma	Screening	C2D16	9	9	13	0.301	0.301	0.494008
Low	CD3posCD8posGrzBposPD1negCELLMM2_Parenchyma	Screening	C2D16	9	9	9	0.129	0.129	0.393198
Low	CD3posCD8posGrzBposPD1posCELLMM2_Whole_Tumor	Screening	C2D16	9	9	11	0.203	0.406	0.393198
Low	CD3posCD8posGrzBposPD1posCELLMM2_Stroma	Screening	C2D16	9	9	15	0.426	0.426	0.614698
Low	CD3posCD8posGrzBposPD1posCELLMM2_Parenchyma	Screening	C2D16	9	9	5	0.039	0.078	0.3225
Low	CD3posCD8posKI67posCELLMM2_Whole_Tumor	Screening	C2D16	9	9	7	0.074	0.135	0.37881
Low	CD3posCD8posKI67posCELLMM2_Stroma	Screening	C2D16	9	9	10	0.164	0.233	0.393198
Low	CD3posCD8posKI67posCELLMM2_Parenchyma	Screening	C2D16	9	9	1	0.008	0.016	0.250833
Low	CD3posCD8posKI67posGrzBnegPD1negCELLMM2_Whole_Tumor	Screening	C2D16	9	9	7	0.074	0.135	0.37881
Low	CD3posCD8posKI67posGrzBnegPD1negCELLMM2_Stroma	Screening	C2D16	9	9	8	0.098	0.196	0.393198
Low	CD3posCD8posKI67posGrzBnegPD1negCELLMM2_Parenchyma	Screening	C2D16	9	9	4	0.059	0.118	0.37881
Low	CD3posCD8posKI67posGrzBnegPD1posCELLMM2_Whole_Tumor	Screening	C2D16	9	9	8.5	0.109	0.218	0.393198
Low	CD3posCD8posKI67posGrzBnegPD1posCELLMM2_Stroma	Screening	C2D16	9	9	10	0.164	0.164	0.393198
Low	CD3posCD8posKI67posGrzBnegPD1posCELLMM2_Parenchyma	Screening	C2D16	9	9	2	0.052	0.104	0.37881
Low	CD3posCD8posKI67posGrzBposPD1negCELLMM2_Whole_Tumor	Screening	C2D16	9	9	7	0.141	0.141	0.393198
Low	CD3posCD8posKI67posGrzBposPD1negCELLMM2_Stroma	Screening	C2D16	9	9	9	0.234	0.234	0.43
Low	CD3posCD8posKI67posGrzBposPD1negCELLMM2_Parenchyma	Screening	C2D16	9	9	2	0.03	0.06	0.3225
Low	CD3posCD8posKI67posGrzBposPD1posCELLMM2_Whole_Tumor	Screening	C2D16	9	9	0	0.014	0.028	0.250833
Low	CD3posCD8posKI67posGrzBposPD1posCELLMM2_Stroma	Screening	C2D16	9	9	5	0.08	0.16	0.393198
Low	CD3posCD8posKI67posGrzBposPD1posCELLMM2_Parenchyma	Screening	C2D16	9	9	0	0.014	0.028	0.250833
Low	CD3posCD8posPD1negCELLMM2_Whole_Tumor	Screening	C2D16	9	9	9	0.129	0.129	0.393198
Low	CD3posCD8posPD1negCELLMM2_Stroma	Screening	C2D16	9	9	10	0.164	0.164	0.393198
Low	CD3posCD8posPD1negCELLMM2_Parenchyma	Screening	C2D16	9	9	7	0.074	0.104	0.37881
Low	CD3posCD8posPD1negKI67posCELLMM2_Whole_Tumor	Screening	C2D16	9	9	10	0.164	0.164	0.393198
Low	CD3posCD8posPD1negKI67posCELLMM2_Stroma	Screening	C2D16	9	9	12	0.25	0.307	0.440574
Low	CD3posCD8posPD1negKI67posCELLMM2_Parenchyma	Screening	C2D16	9	9	3	0.042	0.084	0.3225
Low	CD3posCD8posPD1posCELLMM2_Whole_Tumor	Screening	C2D16	9	9	15	0.426	0.852	0.614698
Low	CD3posCD8posPD1posCELLMM2_Stroma	Screening	C2D16	9	9	18	0.652	0.652	0.778778
Low	CD3posCD8posPD1posCELLMM2_Parenchyma	Screening	C2D16	9	9	9	0.129	0.258	0.393198
Low	CD3posCD8posPD1posKI67posCELLMM2_Whole_Tumor	Screening	C2D16	9	9	3	0.02	0.04	0.265588
Low	CD3posCD8posPD1posKI67posCELLMM2_Stroma	Screening	C2D16	9	9	11	0.203	0.203	0.393198
Low	CD3posCD8posPD1posKI67posCELLMM2_Parenchyma	Screening	C2D16	9	9	0	0.004	0.008	0.215
Low	CD3posKI67posCELLMM2_Whole_Tumor	Screening	C2D16	9	9	7	0.074	0.148	0.37881
Low	CD3posKI67posCELLMM2_Stroma	Screening	C2D16	9	9	10	0.164	0.328	0.393198
Low	CD3posKI67posCELLMM2_Parenchyma	Screening	C2D16	9	9	7	0.074	0.148	0.37881
Low	PDL1ICpercent_ManualScoring	Screening	C2D16	9	9	1	0.104	0.208	0.393198
Low	PDL1TCpercent_ManualScoring	Screening	C2D16	9	9	0	0.181	0.181	0.393198
Low	PDL1CPSNOUNIT_ManualScoring	Screening	C2D16	9	9	1	0.201	0.362	0.393198
Low	PDL1TPSNOUNIT_ManualScoring	Screening	C2D16	9	9	0	1	1	1
Low	Ki67IndexManualScoringpercent_ManualScoring	Screening	C2D16	9	9	24	0.91	1	0.949757
Low	PercentofCellsinTumorpercent_ManualScoring	Screening	C2D16	9	9	6.5	0.457	0.682	0.633903
Low	PDL1ICpercent	Screening	C2D16	9	9	1	0.104	0.208	0.393198
Low	PDL1TCpercent	Screening	C2D16	9	9	0	0.181	0.181	0.393198
Low	PDL1CPSNOUNIT	Screening	C2D16	9	9	1	0.201	0.362	0.393198
Low	PDL1TPSNOUNIT	Screening	C2D16	9	9	0	1	1	1
Low	CD11bposCD14negCD15posLOX1posHLADRnegCELLMM2_Whole_Tumor	Screening	C2D16	9	9	11	0.203	0.217	0.393198
Low	CD11bposCD14negCD15posLOX1posHLADRnegCELLMM2_Stroma	Screening	C2D16	9	9	13	0.301	0.326	0.494008
Low	CD11bposCD14negCD15posLOX1posHLADRnegCELLMM2_Parenchyma	Screening	C2D16	9	9	17	0.57	0.57	0.725148
Low	CD11bposCD14posCD15negS100A9posHLADRnegCELLMM2_Whole_Tumor	Screening	C2D16	9	9	8	0.098	0.153	0.393198
Low	CD11bposCD14posCD15negS100A9posHLADRnegCELLMM2_Stroma	Screening	C2D16	9	9	4	0.027	0.054	0.305526
Low	CD11bposCD14posCD15negS100A9posHLADRnegCELLMM2_Parenchyma	Screening	C2D16	9	9	8	0.183	0.366	0.393198
Low	CD11bposCD14posCD15negHLADRposCELLMM2_Whole_Tumor	Screening	C2D16	9	9	4	0.027	0.054	0.305526
Low	CD11bposCD14posCD15negHLADRposCELLMM2_Stroma	Screening	C2D16	9	9	5	0.039	0.078	0.3225
Low	CD11bposCD14posCD15negHLADRposCELLMM2_Parenchyma	Screening	C2D16	9	9	3	0.02	0.04	0.265588
Low	SURFACEMM2_Whole_Tumor.y	Screening	C2D16	9	9	14	0.359	0.359	0.545769
Low	SURFACEMM2_Stroma.y	Screening	C2D16	9	9	20	0.82	0.82	0.894924
Low	SURFACEMM2_Parenchyma.y	Screening	C2D16	9	9	10	0.164	0.164	0.393198
Low	CD11bposCELLMM2_Whole_Tumor.y	Screening	C2D16	9	9	0	0.004	0.008	0.215
Low	CD11bposCELLMM2_Stroma.y	Screening	C2D16	9	9	0	0.004	0.008	0.215
Low	CD11bposCELLMM2_Parenchyma.y	Screening	C2D16	9	9	3	0.02	0.04	0.265588
Low	CD11bposCD14negCD15posCELLMM2_Whole_Tumor	Screening	C2D16	9	9	10	0.164	0.173	0.393198
Low	CD11bposCD14negCD15posCELLMM2_Stroma	Screening	C2D16	9	9	9	0.129	0.258	0.393198
Low	CD11bposCD14negCD15posCELLMM2_Parenchyma	Screening	C2D16	9	9	14	0.359	0.359	0.545769
Low	CD11bposCD14negCD15posLOX1negCELLMM2_Whole_Tumor	Screening	C2D16	9	9	14	0.359	0.583	0.545769
Low	CD11bposCD14negCD15posLOX1negCELLMM2_Stroma	Screening	C2D16	9	9	11	0.363	0.529	0.545769
Low	CD11bposCD14negCD15posLOX1negCELLMM2_Parenchyma	Screening	C2D16	9	9	9	0.447	0.447	0.624058
Low	CD68posCD163posinWholeTumorCELLMM2	Screening	C2D16	9	9	16	0.496	0.761	0.658272
Low	CD68posCD163posinStromaCELLMM2	Screening	C2D16	9	9	19	0.734	1	0.843904
Low	CD68posCD163posinParenchymaCELLMM2	Screening	C2D16	9	9	23	1	1	1
Low	SURFACEinWholeTumorMM2	Screening	C2D16	9	9	8	0.098	0.196	0.393198
Low	SURFACEinStromaMM2	Screening	C2D16	9	9	13	0.301	0.426	0.494008
Low	SURFACEinParenchymaMM2	Screening	C2D16	9	9	8	0.098	0.196	0.393198
Low	CD11bnegCD68posinWholeTumorCELLMM2	Screening	C2D16	9	9	29	0.496	0.496	0.658272
Low	CD11bnegCD68posinStromaCELLMM2	Screening	C2D16	9	9	16	0.496	0.496	0.658272
Low	CD11bnegCD68posinParenchymaCELLMM2	Screening	C2D16	9	9	30	0.426	0.626	0.614698
Low	CD11bnegCD68posCD64neginWholeTumorCELLMM2	Screening	C2D16	9	9	36	0.129	0.258	0.393198
Low	CD11bnegCD68posCD64neginStromaCELLMM2	Screening	C2D16	9	9	24	0.441	0.715	0.623783
Low	CD11bnegCD68posCD64neginParenchymaCELLMM2	Screening	C2D16	9	9	34	0.203	0.406	0.393198
Low	CD11bnegCD68posCD64negCD206negCD163posinWholeTumorCELLMM2	Screening	C2D16	9	9	8	0.183	0.366	0.393198
Low	CD11bnegCD68posCD64negCD206negCD163posinStromaCELLMM2	Screening	C2D16	9	9	2	0.178	0.356	0.393198
Low	CD11bnegCD68posCD64negCD206negCD163posinParenchymaCELLMM2	Screening	C2D16	9	9	4	0.208	0.416	0.395752
Low	CD11bnegCD68posCD64negCD206posCD163neginWholeTumorCELLMM2	Screening	C2D16	9	9	27	0.234	0.468	0.43
Low	CD11bnegCD68posCD64negCD206posCD163neginStromaCELLMM2	Screening	C2D16	9	9	26	0.294	0.588	0.494008
Low	CD11bnegCD68posCD64negCD206posCD163neginParenchymaCELLMM2	Screening	C2D16	9	9	13	0.675	0.675	0.79739
Low	CD11bnegCD68posCD64negCD206posCD163posinWholeTumorCELLMM2	Screening	C2D16	9	9	19	0.447	0.894	0.624058
Low	CD11bnegCD68posCD64negCD206posCD163posinStromaCELLMM2	Screening	C2D16	9	9	16	0.8	0.8	0.894924
Low	CD11bnegCD68posCD64negCD206posCD163posinParenchymaCELLMM2	Screening	C2D16	9	9	14	0.529	1	0.693506
Low	CD11bnegCD68posCD64posCD206negCD163neginWholeTumorCELLMM2	Screening	C2D16	9	9	13	0.301	0.326	0.494008
Low	CD11bnegCD68posCD64posCD206negCD163neginStromaCELLMM2	Screening	C2D16	9	9	9	0.234	0.358	0.43
Low	CD11bnegCD68posCD64posCD206negCD163neginParenchymaCELLMM2	Screening	C2D16	9	9	15	0.426	0.852	0.614698
Low	CD11bnegCD68posCD64posCD206negCD163posinWholeTumorCELLMM2	Screening	C2D16	9	9	3	0.02	0.04	0.265588
Low	CD11bnegCD68posCD64posCD206negCD163posinStromaCELLMM2	Screening	C2D16	9	9	1	0.021	0.042	0.265588
Low	CD11bnegCD68posCD64posCD206negCD163posinParenchymaCELLMM2	Screening	C2D16	9	9	8	0.183	0.366	0.393198
Low	CD11bnegCD68posCD64posCD206posCD163neginWholeTumorCELLMM2	Screening	C2D16	9	9	6	0.107	0.119	0.393198
Low	CD11bnegCD68posCD64posCD206posCD163neginStromaCELLMM2	Screening	C2D16	9	9	5	0.151	0.255	0.393198
Low	CD11bnegCD68posCD64posCD206posCD163neginParenchymaCELLMM2	Screening	C2D16	9	9	12	0.8	0.8	0.894924
Low	CD11bnegCD68posCD64posCD206posCD163posinWholeTumorCELLMM2	Screening	C2D16	9	9	10	0.294	0.588	0.494008
Low	CD11bnegCD68posCD64posCD206posCD163posinStromaCELLMM2	Screening	C2D16	9	9	5	0.151	0.263	0.393198
Low	CD11bnegCD68posCD64posCD206posCD163posinParenchymaCELLMM2	Screening	C2D16	9	9	14	1	1	1
Low	CD11bposCD68posinWholeTumorCELLMM2	Screening	C2D16	9	9	24	0.91	0.952	0.949757
Low	CD11bposCD68posinStromaCELLMM2	Screening	C2D16	9	9	22	1	1	1
Low	CD11bposCD68posinParenchymaCELLMM2	Screening	C2D16	9	9	25	0.82	0.903	0.894924
Low	CD11bposCD68posCD64neginWholeTumorCELLMM2	Screening	C2D16	9	9	32	0.301	0.583	0.494008
Low	CD11bposCD68posCD64neginStromaCELLMM2	Screening	C2D16	9	9	21	0.726	0.726	0.843904
Low	CD11bposCD68posCD64neginParenchymaCELLMM2	Screening	C2D16	9	9	36	0.129	0.258	0.393198
Low	CD11bposCD68posCD64negCD206negCD163posinWholeTumorCELLMM2	Screening	C2D16	9	9	11	0.363	0.726	0.545769
Low	CD11bposCD68posCD64negCD206negCD163posinStromaCELLMM2	Screening	C2D16	9	9	12	0.8	0.8	0.894924
Low	CD11bposCD68posCD64negCD206negCD163posinParenchymaCELLMM2	Screening	C2D16	9	9	20	0.834	0.834	0.901055
Low	CD11bposCD68posCD64negCD206posCD163neginWholeTumorCELLMM2	Screening	C2D16	9	9	16	0.8	0.8	0.894924
Low	CD11bposCD68posCD64negCD206posCD163neginStromaCELLMM2	Screening	C2D16	9	9	14	1	1	1
Low	CD11bposCD68posCD64negCD206posCD163neginParenchymaCELLMM2	Screening	C2D16	9	9	20	0.353	0.463	0.545769
Low	CD11bposCD68posCD64negCD206posCD163posinWholeTumorCELLMM2	Screening	C2D16	9	9	33	0.25	0.433	0.440574
Low	CD11bposCD68posCD64negCD206posCD163posinStromaCELLMM2	Screening	C2D16	9	9	20	0.353	0.706	0.545769
Low	CD11bposCD68posCD64negCD206posCD163posinParenchymaCELLMM2	Screening	C2D16	9	9	25	0.363	0.364	0.545769
Low	CD11bposCD68posCD64posCD206negCD163neginWholeTumorCELLMM2	Screening	C2D16	9	9	20	0.82	0.82	0.894924
Low	CD11bposCD68posCD64posCD206negCD163neginStromaCELLMM2	Screening	C2D16	9	9	19	0.734	0.734	0.843904
Low	CD11bposCD68posCD64posCD206negCD163neginParenchymaCELLMM2	Screening	C2D16	9	9	23	1	1	1
Low	CD11bposCD68posCD64posCD206negCD163posinWholeTumorCELLMM2	Screening	C2D16	9	9	1	0.008	0.016	0.250833
Low	CD11bposCD68posCD64posCD206negCD163posinStromaCELLMM2	Screening	C2D16	9	9	9	0.129	0.258	0.393198
Low	CD11bposCD68posCD64posCD206negCD163posinParenchymaCELLMM2	Screening	C2D16	9	9	3	0.042	0.084	0.3225
Low	CD11bposCD68posCD64posCD206posCD163neginWholeTumorCELLMM2	Screening	C2D16	9	9	17	0.944	0.944	0.980483
Low	CD11bposCD68posCD64posCD206posCD163neginStromaCELLMM2	Screening	C2D16	9	9	14	0.624	0.624	0.771034
Low	CD11bposCD68posCD64posCD206posCD163neginParenchymaCELLMM2	Screening	C2D16	9	9	24	0.441	0.441	0.623783
Low	CD11bposCD68posCD64posCD206posCD163posinWholeTumorCELLMM2	Screening	C2D16	9	9	28	0.57	0.808	0.725148
Low	CD11bposCD68posCD64posCD206posCD163posinStromaCELLMM2	Screening	C2D16	9	9	18	0.652	0.715	0.778778
Low	CD11bposCD68posCD64posCD206posCD163posinParenchymaCELLMM2	Screening	C2D16	9	9	24	0.91	0.91	0.949757
Low	CD68posinWholeTumorCELLMM2	Screening	C2D16	9	9	27	0.652	1	0.778778
Low	CD68posinStromaCELLMM2	Screening	C2D16	9	9	18	0.652	0.652	0.778778
Low	CD68posinParenchymaCELLMM2	Screening	C2D16	9	9	29	0.496	0.952	0.658272
Low	CD68posCD64negCD206negCD163posinWholeTumorCELLMM2	Screening	C2D16	9	9	9	0.234	0.468	0.43
Low	CD68posCD64negCD206negCD163posinStromaCELLMM2	Screening	C2D16	9	9	11	0.673	0.715	0.79739
Low	CD68posCD64negCD206negCD163posinParenchymaCELLMM2	Screening	C2D16	9	9	13	0.529	0.845	0.693506
Low	CD68posCD64negCD206posCD163neginWholeTumorCELLMM2	Screening	C2D16	9	9	24	0.441	0.441	0.623783
Low	CD68posCD64negCD206posCD163neginStromaCELLMM2	Screening	C2D16	9	9	20	0.834	0.834	0.901055
Low	CD68posCD64negCD206posCD163neginParenchymaCELLMM2	Screening	C2D16	9	9	22	0.624	0.624	0.771034
Low	CD68posCD64negCD206posCD163posinWholeTumorCELLMM2	Screening	C2D16	9	9	37	0.098	0.196	0.393198
Low	CD68posCD64negCD206posCD163posinStromaCELLMM2	Screening	C2D16	9	9	29	0.141	0.282	0.393198
Low	CD68posCD64negCD206posCD163posinParenchymaCELLMM2	Screening	C2D16	9	9	28	0.57	0.57	0.725148
Low	CD68posCD64posCD206negCD163neginWholeTumorCELLMM2	Screening	C2D16	9	9	19	0.734	0.734	0.843904
Low	CD68posCD64posCD206negCD163neginStromaCELLMM2	Screening	C2D16	9	9	16	0.496	0.496	0.658272
Low	CD68posCD64posCD206negCD163neginParenchymaCELLMM2	Screening	C2D16	9	9	16	0.496	0.496	0.658272
Low	CD68posCD64posCD206negCD163posinWholeTumorCELLMM2	Screening	C2D16	9	9	2	0.012	0.024	0.250833
Low	CD68posCD64posCD206negCD163posinStromaCELLMM2	Screening	C2D16	9	9	9	0.129	0.258	0.393198
Low	CD68posCD64posCD206negCD163posinParenchymaCELLMM2	Screening	C2D16	9	9	3	0.042	0.084	0.3225
Low	CD68posCD64posCD206posCD163neginWholeTumorCELLMM2	Screening	C2D16	9	9	14	0.624	0.624	0.771034
Low	CD68posCD64posCD206posCD163neginStromaCELLMM2	Screening	C2D16	9	9	14	0.624	0.624	0.771034
Low	CD68posCD64posCD206posCD163neginParenchymaCELLMM2	Screening	C2D16	9	9	22	0.624	0.624	0.771034
Low	CD68posCD64posCD206posCD163posinWholeTumorCELLMM2	Screening	C2D16	9	9	20	0.82	0.82	0.894924
Low	CD68posCD64posCD206posCD163posinStromaCELLMM2	Screening	C2D16	9	9	18	0.652	0.652	0.778778
Low	CD68posCD64posCD206posCD163posinParenchymaCELLMM2	Screening	C2D16	9	9	25	0.82	1	0.894924
Low	IS21_BR	Screening	C2D16	9	9	1	0.013	0.026	0.250833
Low	IS15_BR	Screening	C2D16	9	9	1.5	0.071	0.142	0.37881
High	Var.2	Screening	C2D16	14	14	105	0.000211	0.000422	0.045365
High	AreainMM2oftheEstimatedTumorAreabyDigitalPathologyMM2	Screening	C2D16	14	14	72	0.241	0.241	0.87822
High	PercentageofTumorAreabyaPathologistpercent	Screening	C2D16	14	14	60	0.325	0.325	0.89954
High	PercentageofTumorCellsinTumorAreabyaPathologistpercent	Screening	C2D16	14	14	21.5	0.574	0.574	1
High	IS21	Screening	C2D16	14	14	48.5	0.86	0.86	1
High	CD3posCD8posCELLMM2_Whole_Tumor	Screening	C2D16	14	14	25	0.091	0.182	0.732593
High	CD3posCD8posCELLMM2_Stroma	Screening	C2D16	12	12	15	0.064	0.128	0.732593
High	CD3posCD8posCELLMM2_Parenchyma	Screening	C2D16	14	14	35	0.296	0.296	0.89954
High	CD3posCD8negCELLMM2_Whole_Tumor	Screening	C2D16	14	14	49	0.855	0.855	1
High	CD3posCD8negCELLMM2_Stroma	Screening	C2D16	12	12	31	0.569	0.569	1
High	CD3posCD8negCELLMM2_Parenchyma	Screening	C2D16	14	14	46	0.715	0.715	1
High	CD8/CD4Ratio_Whole_Tumor	Screening	C2D16	14	14	80	0.091	0.182	0.732593
High	CD8/CD4Ratio_Stroma	Screening	C2D16	12	12	64	0.052	0.104	0.732593
High	CD8/CD4Ratio_Parenchyma	Screening	C2D16	14	14	70	0.296	0.359	0.89954
High	CD3posCD8posKI67posGrzBposCELLMM2_Whole_Tumor	Screening	C2D16	14	14	31	0.187	0.187	0.837604
High	CD3posCD8posKI67posGrzBposCELLMM2_Stroma	Screening	C2D16	12	12	25	0.301	0.301	0.89954
High	CD3posCD8posKI67posGrzBposCELLMM2_Parenchyma	Screening	C2D16	14	14	46	0.715	0.715	1
High	SURFACEMM2_Whole_Tumor.x	Screening	C2D16	14	14	68	0.358	0.358	0.89954
High	SURFACEMM2_Stroma.x	Screening	C2D16	12	12	48	0.519	0.519	1
High	SURFACEMM2_Parenchyma.x	Screening	C2D16	14	14	66	0.426	0.426	0.974362
High	CD11bposCELLMM2_Whole_Tumor.x	Screening	C2D16	14	14	61	0.626	0.626	1
High	CD11bposCELLMM2_Stroma.x	Screening	C2D16	12	12	43	0.791	0.91	1
High	CD11bposCELLMM2_Parenchyma.x	Screening	C2D16	14	14	62	0.583	0.583	1
High	CD11bposPD1posCELLMM2_Whole_Tumor	Screening	C2D16	14	14	55	0.903	0.903	1
High	CD11bposPD1posCELLMM2_Stroma	Screening	C2D16	12	12	35	0.791	0.791	1
High	CD11bposPD1posCELLMM2_Parenchyma	Screening	C2D16	14	14	53	1	1	1
High	CD11bposPDL1negCD3negCELLMM2_Whole_Tumor	Screening	C2D16	14	14	68	0.358	0.358	0.89954
High	CD11bposPDL1negCD3negCELLMM2_Stroma	Screening	C2D16	12	12	50	0.424	0.848	0.974362
High	CD11bposPDL1negCD3negCELLMM2_Parenchyma	Screening	C2D16	14	14	64	0.502	0.502	0.999352
High	CD11bposPDL1posCD3negCELLMM2_Whole_Tumor	Screening	C2D16	14	14	58	0.761	0.761	1
High	CD11bposPDL1posCD3negCELLMM2_Stroma	Screening	C2D16	12	12	45	0.677	0.82	1
High	CD11bposPDL1posCD3negCELLMM2_Parenchyma	Screening	C2D16	14	14	53	1	1	1
High	CD3posCELLMM2_Whole_Tumor	Screening	C2D16	14	14	44	0.626	0.626	1
High	CD3posCELLMM2_Stroma	Screening	C2D16	12	12	27	0.38	0.38	0.928409
High	CD3posCELLMM2_Parenchyma	Screening	C2D16	14	14	43	0.583	0.583	1
High	CD3posCD8negGrzBposCELLMM2_Whole_Tumor	Screening	C2D16	14	14	50	0.903	0.903	1
High	CD3posCD8negGrzBposCELLMM2_Stroma	Screening	C2D16	12	12	33	0.677	0.677	1
High	CD3posCD8negGrzBposCELLMM2_Parenchyma	Screening	C2D16	14	14	50	0.903	0.903	1
High	CD3posCD8negKI67posCELLMM2_Whole_Tumor	Screening	C2D16	14	14	51	0.952	0.952	1
High	CD3posCD8negKI67posCELLMM2_Stroma	Screening	C2D16	12	12	33	0.677	0.677	1
High	CD3posCD8negKI67posCELLMM2_Parenchyma	Screening	C2D16	14	14	52	1	1	1
High	CD3posCD8negPD1negCELLMM2_Whole_Tumor	Screening	C2D16	14	14	44	0.626	0.626	1
High	CD3posCD8negPD1negCELLMM2_Stroma	Screening	C2D16	12	12	31	0.569	0.569	1
High	CD3posCD8negPD1negCELLMM2_Parenchyma	Screening	C2D16	14	14	38	0.391	0.391	0.944551
High	CD3posCD8negPD1negKI67posCELLMM2_Whole_Tumor	Screening	C2D16	14	14	45	0.67	0.67	1
High	CD3posCD8negPD1negKI67posCELLMM2_Stroma	Screening	C2D16	12	12	34	0.733	0.733	1
High	CD3posCD8negPD1negKI67posCELLMM2_Parenchyma	Screening	C2D16	14	14	42	0.542	0.542	1
High	CD3posCD8negPD1posCELLMM2_Whole_Tumor	Screening	C2D16	14	14	64	0.502	0.91	0.999352
High	CD3posCD8negPD1posCELLMM2_Stroma	Screening	C2D16	12	12	33	0.677	0.91	1
High	CD3posCD8negPD1posCELLMM2_Parenchyma	Screening	C2D16	14	14	63	0.542	1	1
High	CD3posCD8negPD1posKI67posCELLMM2_Whole_Tumor	Screening	C2D16	14	14	65	0.463	0.463	0.99545
High	CD3posCD8negPD1posKI67posCELLMM2_Stroma	Screening	C2D16	12	12	36	0.85	0.85	1
High	CD3posCD8negPD1posKI67posCELLMM2_Parenchyma	Screening	C2D16	14	14	62	0.583	0.583	1
High	CD3posCD8posGrzBnegPD1negCELLMM2_Whole_Tumor	Screening	C2D16	14	14	25	0.091	0.129	0.732593
High	CD3posCD8posGrzBnegPD1negCELLMM2_Stroma	Screening	C2D16	12	12	18	0.11	0.11	0.762903
High	CD3posCD8posGrzBnegPD1negCELLMM2_Parenchyma	Screening	C2D16	14	14	26	0.104	0.104	0.762903
High	CD3posCD8posGrzBnegPD1posCELLMM2_Whole_Tumor	Screening	C2D16	14	14	52	1	1	1
High	CD3posCD8posGrzBnegPD1posCELLMM2_Stroma	Screening	C2D16	12	12	21	0.176	0.352	0.805106
High	CD3posCD8posGrzBnegPD1posCELLMM2_Parenchyma	Screening	C2D16	14	14	59	0.715	0.715	1
High	CD3posCD8posGrzBposCELLMM2_Whole_Tumor	Screening	C2D16	14	14	23	0.068	0.136	0.732593
High	CD3posCD8posGrzBposCELLMM2_Stroma	Screening	C2D16	12	12	8	0.012	0.024	0.516
High	CD3posCD8posGrzBposCELLMM2_Parenchyma	Screening	C2D16	14	14	32	0.217	0.217	0.863981
High	CD3posCD8posGrzBposPD1negCELLMM2_Whole_Tumor	Screening	C2D16	14	14	13	0.011	0.022	0.516
High	CD3posCD8posGrzBposPD1negCELLMM2_Stroma	Screening	C2D16	12	12	10	0.021	0.042	0.645
High	CD3posCD8posGrzBposPD1negCELLMM2_Parenchyma	Screening	C2D16	14	14	25	0.091	0.129	0.732593
High	CD3posCD8posGrzBposPD1posCELLMM2_Whole_Tumor	Screening	C2D16	14	14	55.5	0.875	0.875	1
High	CD3posCD8posGrzBposPD1posCELLMM2_Stroma	Screening	C2D16	12	12	23	0.233	0.426	0.87822
High	CD3posCD8posGrzBposPD1posCELLMM2_Parenchyma	Screening	C2D16	14	14	54	0.952	0.952	1
High	CD3posCD8posKI67posCELLMM2_Whole_Tumor	Screening	C2D16	14	14	28	0.135	0.135	0.763816
High	CD3posCD8posKI67posCELLMM2_Stroma	Screening	C2D16	12	12	23	0.233	0.233	0.87822
High	CD3posCD8posKI67posCELLMM2_Parenchyma	Screening	C2D16	14	14	41	0.502	0.502	0.999352
High	CD3posCD8posKI67posGrzBnegPD1negCELLMM2_Whole_Tumor	Screening	C2D16	14	14	28	0.135	0.135	0.763816
High	CD3posCD8posKI67posGrzBnegPD1negCELLMM2_Stroma	Screening	C2D16	12	12	22	0.351	0.351	0.89954
High	CD3posCD8posKI67posGrzBnegPD1negCELLMM2_Parenchyma	Screening	C2D16	14	14	28	0.135	0.135	0.763816
High	CD3posCD8posKI67posGrzBnegPD1posCELLMM2_Whole_Tumor	Screening	C2D16	14	14	41	0.502	0.502	0.999352
High	CD3posCD8posKI67posGrzBnegPD1posCELLMM2_Stroma	Screening	C2D16	12	12	12.5	0.075	0.15	0.732593
High	CD3posCD8posKI67posGrzBnegPD1posCELLMM2_Parenchyma	Screening	C2D16	14	14	44	0.944	0.944	1
High	CD3posCD8posKI67posGrzBposPD1negCELLMM2_Whole_Tumor	Screening	C2D16	14	14	6	0.018	0.036	0.645
High	CD3posCD8posKI67posGrzBposPD1negCELLMM2_Stroma	Screening	C2D16	12	12	4	0.033	0.066	0.732593
High	CD3posCD8posKI67posGrzBposPD1negCELLMM2_Parenchyma	Screening	C2D16	14	14	18	0.108	0.108	0.762903
High	CD3posCD8posKI67posGrzBposPD1posCELLMM2_Whole_Tumor	Screening	C2D16	14	14	46	0.715	0.715	1
High	CD3posCD8posKI67posGrzBposPD1posCELLMM2_Stroma	Screening	C2D16	12	12	20	0.266	0.266	0.89954
High	CD3posCD8posKI67posGrzBposPD1posCELLMM2_Parenchyma	Screening	C2D16	14	14	54	0.952	0.952	1
High	CD3posCD8posPD1negCELLMM2_Whole_Tumor	Screening	C2D16	14	14	22	0.058	0.116	0.732593
High	CD3posCD8posPD1negCELLMM2_Stroma	Screening	C2D16	12	12	16	0.077	0.154	0.732593
High	CD3posCD8posPD1negCELLMM2_Parenchyma	Screening	C2D16	14	14	26	0.104	0.104	0.762903
High	CD3posCD8posPD1negKI67posCELLMM2_Whole_Tumor	Screening	C2D16	14	14	25	0.091	0.164	0.732593
High	CD3posCD8posPD1negKI67posCELLMM2_Stroma	Screening	C2D16	12	12	21	0.307	0.307	0.89954
High	CD3posCD8posPD1negKI67posCELLMM2_Parenchyma	Screening	C2D16	14	14	30	0.173	0.173	0.805106
High	CD3posCD8posPD1posCELLMM2_Whole_Tumor	Screening	C2D16	14	14	56	0.855	0.855	1
High	CD3posCD8posPD1posCELLMM2_Stroma	Screening	C2D16	12	12	17	0.092	0.184	0.732593
High	CD3posCD8posPD1posCELLMM2_Parenchyma	Screening	C2D16	14	14	56	0.855	0.855	1
High	CD3posCD8posPD1posKI67posCELLMM2_Whole_Tumor	Screening	C2D16	14	14	34	0.268	0.268	0.89954
High	CD3posCD8posPD1posKI67posCELLMM2_Stroma	Screening	C2D16	12	12	21	0.176	0.203	0.805106
High	CD3posCD8posPD1posKI67posCELLMM2_Parenchyma	Screening	C2D16	14	14	47	0.761	0.761	1
High	CD3posKI67posCELLMM2_Whole_Tumor	Screening	C2D16	14	14	41	0.502	0.502	0.999352
High	CD3posKI67posCELLMM2_Stroma	Screening	C2D16	12	12	30	0.519	0.519	1
High	CD3posKI67posCELLMM2_Parenchyma	Screening	C2D16	14	14	49	0.855	0.855	1
High	PDL1ICpercent_ManualScoring	Screening	C2D16	14	14	47.5	0.916	0.916	1
High	PDL1TCpercent_ManualScoring	Screening	C2D16	14	14	45.5	0.074	0.148	0.732593
High	PDL1CPSNOUNIT_ManualScoring	Screening	C2D16	14	14	67.5	0.362	0.362	0.89954
High	PDL1TPSNOUNIT_ManualScoring	Screening	C2D16	14	14	25	0.363	0.726	0.89954
High	Ki67IndexManualScoringpercent_ManualScoring	Screening	C2D16	14	14	52	1	1	1
High	PercentofCellsinTumorpercent_ManualScoring	Screening	C2D16	14	14	32	0.682	0.682	1
High	PDL1ICpercent	Screening	C2D16	14	14	47.5	0.916	0.916	1
High	PDL1TCpercent	Screening	C2D16	14	14	45.5	0.074	0.148	0.732593
High	PDL1CPSNOUNIT	Screening	C2D16	14	14	67.5	0.362	0.362	0.89954
High	PDL1TPSNOUNIT	Screening	C2D16	14	14	25	0.363	0.726	0.89954
High	CD11bposCD14negCD15posLOX1posHLADRnegCELLMM2_Whole_Tumor	Screening	C2D16	14	14	73	0.217	0.217	0.863981
High	CD11bposCD14negCD15posLOX1posHLADRnegCELLMM2_Stroma	Screening	C2D16	14	14	69	0.326	0.326	0.89954
High	CD11bposCD14negCD15posLOX1posHLADRnegCELLMM2_Parenchyma	Screening	C2D16	14	14	77	0.135	0.27	0.763816
High	CD11bposCD14posCD15negS100A9posHLADRnegCELLMM2_Whole_Tumor	Screening	C2D16	14	14	29	0.153	0.153	0.783214
High	CD11bposCD14posCD15negS100A9posHLADRnegCELLMM2_Stroma	Screening	C2D16	14	14	36	0.326	0.326	0.89954
High	CD11bposCD14posCD15negS100A9posHLADRnegCELLMM2_Parenchyma	Screening	C2D16	14	14	48	0.808	0.808	1
High	CD11bposCD14posCD15negHLADRposCELLMM2_Whole_Tumor	Screening	C2D16	14	14	49	0.855	0.855	1
High	CD11bposCD14posCD15negHLADRposCELLMM2_Stroma	Screening	C2D16	14	14	27	0.119	0.119	0.763816
High	CD11bposCD14posCD15negHLADRposCELLMM2_Parenchyma	Screening	C2D16	14	14	65	0.463	0.463	0.99545
High	SURFACEMM2_Whole_Tumor.y	Screening	C2D16	14	14	84	0.049	0.098	0.732593
High	SURFACEMM2_Stroma.y	Screening	C2D16	14	14	73	0.217	0.434	0.863981
High	SURFACEMM2_Parenchyma.y	Screening	C2D16	14	14	76	0.153	0.164	0.783214
High	CD11bposCELLMM2_Whole_Tumor.y	Screening	C2D16	14	14	47	0.761	0.761	1
High	CD11bposCELLMM2_Stroma.y	Screening	C2D16	14	14	33	0.241	0.241	0.87822
High	CD11bposCELLMM2_Parenchyma.y	Screening	C2D16	14	14	81	0.078	0.078	0.732593
High	CD11bposCD14negCD15posCELLMM2_Whole_Tumor	Screening	C2D16	14	14	75	0.173	0.173	0.805106
High	CD11bposCD14negCD15posCELLMM2_Stroma	Screening	C2D16	14	14	58	0.761	0.761	1
High	CD11bposCD14negCD15posCELLMM2_Parenchyma	Screening	C2D16	14	14	77	0.135	0.27	0.763816
High	CD11bposCD14negCD15posLOX1negCELLMM2_Whole_Tumor	Screening	C2D16	14	14	62	0.583	0.583	1
High	CD11bposCD14negCD15posLOX1negCELLMM2_Stroma	Screening	C2D16	14	14	55	0.529	0.529	1
High	CD11bposCD14negCD15posLOX1negCELLMM2_Parenchyma	Screening	C2D16	14	14	83	0.058	0.116	0.732593
High	CD68posCD163posinWholeTumorCELLMM2	Screening	C2D16	14	14	47	0.761	0.761	1
High	CD68posCD163posinStromaCELLMM2	Screening	C2D16	14	14	53	1	1	1
High	CD68posCD163posinParenchymaCELLMM2	Screening	C2D16	14	14	42	0.834	1	1
High	SURFACEinWholeTumorMM2	Screening	C2D16	14	14	51	0.952	0.952	1
High	SURFACEinStromaMM2	Screening	C2D16	14	14	39	0.426	0.426	0.974362
High	SURFACEinParenchymaMM2	Screening	C2D16	14	14	60	0.67	0.67	1
High	CD11bnegCD68posinWholeTumorCELLMM2	Screening	C2D16	14	14	68	0.358	0.496	0.89954
High	CD11bnegCD68posinStromaCELLMM2	Screening	C2D16	14	14	68	0.358	0.496	0.89954
High	CD11bnegCD68posinParenchymaCELLMM2	Screening	C2D16	14	14	61	0.626	0.626	1
High	CD11bnegCD68posCD64neginWholeTumorCELLMM2	Screening	C2D16	14	14	46	0.715	0.715	1
High	CD11bnegCD68posCD64neginStromaCELLMM2	Screening	C2D16	14	14	59	0.715	0.715	1
High	CD11bnegCD68posCD64neginParenchymaCELLMM2	Screening	C2D16	14	14	50	0.903	0.903	1
High	CD11bnegCD68posCD64negCD206negCD163posinWholeTumorCELLMM2	Screening	C2D16	14	14	46	0.715	0.715	1
High	CD11bnegCD68posCD64negCD206negCD163posinStromaCELLMM2	Screening	C2D16	14	14	44	0.944	0.944	1
High	CD11bnegCD68posCD64negCD206negCD163posinParenchymaCELLMM2	Screening	C2D16	14	14	35	0.784	0.784	1
High	CD11bnegCD68posCD64negCD206posCD163neginWholeTumorCELLMM2	Screening	C2D16	14	14	45	0.67	0.67	1
High	CD11bnegCD68posCD64negCD206posCD163neginStromaCELLMM2	Screening	C2D16	14	14	52	0.675	0.675	1
High	CD11bnegCD68posCD64negCD206posCD163neginParenchymaCELLMM2	Screening	C2D16	14	14	39	0.675	0.675	1
High	CD11bnegCD68posCD64negCD206posCD163posinWholeTumorCELLMM2	Screening	C2D16	14	14	50	0.903	0.903	1
High	CD11bnegCD68posCD64negCD206posCD163posinStromaCELLMM2	Screening	C2D16	14	14	39	0.675	0.8	1
High	CD11bnegCD68posCD64negCD206posCD163posinParenchymaCELLMM2	Screening	C2D16	14	14	39	1	1	1
High	CD11bnegCD68posCD64posCD206negCD163neginWholeTumorCELLMM2	Screening	C2D16	14	14	69	0.326	0.326	0.89954
High	CD11bnegCD68posCD64posCD206negCD163neginStromaCELLMM2	Screening	C2D16	14	14	68	0.358	0.358	0.89954
High	CD11bnegCD68posCD64posCD206negCD163neginParenchymaCELLMM2	Screening	C2D16	14	14	56	0.855	0.855	1
High	CD11bnegCD68posCD64posCD206negCD163posinWholeTumorCELLMM2	Screening	C2D16	14	14	45	1	1	1
High	CD11bnegCD68posCD64posCD206negCD163posinStromaCELLMM2	Screening	C2D16	14	14	42	0.834	0.834	1
High	CD11bnegCD68posCD64posCD206negCD163posinParenchymaCELLMM2	Screening	C2D16	14	14	43	0.784	0.784	1
High	CD11bnegCD68posCD64posCD206posCD163neginWholeTumorCELLMM2	Screening	C2D16	14	14	78	0.119	0.119	0.763816
High	CD11bnegCD68posCD64posCD206posCD163neginStromaCELLMM2	Screening	C2D16	14	14	54	0.255	0.255	0.89954
High	CD11bnegCD68posCD64posCD206posCD163neginParenchymaCELLMM2	Screening	C2D16	14	14	50	0.41	0.8	0.974362
High	CD11bnegCD68posCD64posCD206posCD163posinWholeTumorCELLMM2	Screening	C2D16	14	14	44	0.944	0.944	1
High	CD11bnegCD68posCD64posCD206posCD163posinStromaCELLMM2	Screening	C2D16	14	14	62	0.263	0.263	0.89954
High	CD11bnegCD68posCD64posCD206posCD163posinParenchymaCELLMM2	Screening	C2D16	14	14	29	0.756	1	1
High	CD11bposCD68posinWholeTumorCELLMM2	Screening	C2D16	14	14	51	0.952	0.952	1
High	CD11bposCD68posinStromaCELLMM2	Screening	C2D16	14	14	69	0.326	0.652	0.89954
High	CD11bposCD68posinParenchymaCELLMM2	Screening	C2D16	14	14	55	0.903	0.903	1
High	CD11bposCD68posCD64neginWholeTumorCELLMM2	Screening	C2D16	14	14	62	0.583	0.583	1
High	CD11bposCD68posCD64neginStromaCELLMM2	Screening	C2D16	14	14	73	0.217	0.434	0.863981
High	CD11bposCD68posCD64neginParenchymaCELLMM2	Screening	C2D16	14	14	53	1	1	1
High	CD11bposCD68posCD64negCD206negCD163posinWholeTumorCELLMM2	Screening	C2D16	14	14	49	0.855	0.855	1
High	CD11bposCD68posCD64negCD206negCD163posinStromaCELLMM2	Screening	C2D16	14	14	46	0.715	0.8	1
High	CD11bposCD68posCD64negCD206negCD163posinParenchymaCELLMM2	Screening	C2D16	14	14	35	0.784	0.834	1
High	CD11bposCD68posCD64negCD206posCD163neginWholeTumorCELLMM2	Screening	C2D16	14	14	76	0.153	0.306	0.783214
High	CD11bposCD68posCD64negCD206posCD163neginStromaCELLMM2	Screening	C2D16	14	14	74	0.05	0.1	0.732593
High	CD11bposCD68posCD64negCD206posCD163neginParenchymaCELLMM2	Screening	C2D16	14	14	56.5	0.463	0.463	0.99545
High	CD11bposCD68posCD64negCD206posCD163posinWholeTumorCELLMM2	Screening	C2D16	14	14	39.5	0.433	0.433	0.979947
High	CD11bposCD68posCD64negCD206posCD163posinStromaCELLMM2	Screening	C2D16	14	14	53	1	1	1
High	CD11bposCD68posCD64negCD206posCD163posinParenchymaCELLMM2	Screening	C2D16	14	14	32	0.364	0.364	0.89954
High	CD11bposCD68posCD64posCD206negCD163neginWholeTumorCELLMM2	Screening	C2D16	14	14	64	0.502	0.82	0.999352
High	CD11bposCD68posCD64posCD206negCD163neginStromaCELLMM2	Screening	C2D16	14	14	70	0.296	0.592	0.89954
High	CD11bposCD68posCD64posCD206negCD163neginParenchymaCELLMM2	Screening	C2D16	14	14	68	0.358	0.716	0.89954
High	CD11bposCD68posCD64posCD206negCD163posinWholeTumorCELLMM2	Screening	C2D16	14	14	45	0.67	0.67	1
High	CD11bposCD68posCD64posCD206negCD163posinStromaCELLMM2	Screening	C2D16	14	14	45	0.67	0.67	1
High	CD11bposCD68posCD64posCD206negCD163posinParenchymaCELLMM2	Screening	C2D16	14	14	35	0.784	0.784	1
High	CD11bposCD68posCD64posCD206posCD163neginWholeTumorCELLMM2	Screening	C2D16	14	14	73	0.217	0.434	0.863981
High	CD11bposCD68posCD64posCD206posCD163neginStromaCELLMM2	Screening	C2D16	14	14	96	0.004	0.008	0.286667
High	CD11bposCD68posCD64posCD206posCD163neginParenchymaCELLMM2	Screening	C2D16	14	14	55	0.224	0.441	0.875636
High	CD11bposCD68posCD64posCD206posCD163posinWholeTumorCELLMM2	Screening	C2D16	14	14	48	0.808	0.808	1
High	CD11bposCD68posCD64posCD206posCD163posinStromaCELLMM2	Screening	C2D16	14	14	59	0.715	0.715	1
High	CD11bposCD68posCD64posCD206posCD163posinParenchymaCELLMM2	Screening	C2D16	14	14	49	0.834	0.91	1
High	CD68posinWholeTumorCELLMM2	Screening	C2D16	14	14	52	1	1	1
High	CD68posinStromaCELLMM2	Screening	C2D16	14	14	70	0.296	0.592	0.89954
High	CD68posinParenchymaCELLMM2	Screening	C2D16	14	14	51	0.952	0.952	1
High	CD68posCD64negCD206negCD163posinWholeTumorCELLMM2	Screening	C2D16	14	14	50	0.903	0.903	1
High	CD68posCD64negCD206negCD163posinStromaCELLMM2	Screening	C2D16	14	14	46	0.715	0.715	1
High	CD68posCD64negCD206negCD163posinParenchymaCELLMM2	Screening	C2D16	14	14	36	0.845	0.845	1
High	CD68posCD64negCD206posCD163neginWholeTumorCELLMM2	Screening	C2D16	14	14	76	0.153	0.306	0.783214
High	CD68posCD64negCD206posCD163neginStromaCELLMM2	Screening	C2D16	14	14	68	0.358	0.716	0.89954
High	CD68posCD64negCD206posCD163neginParenchymaCELLMM2	Screening	C2D16	14	14	64	0.208	0.416	0.863981
High	CD68posCD64negCD206posCD163posinWholeTumorCELLMM2	Screening	C2D16	14	14	39	0.426	0.426	0.974362
High	CD68posCD64negCD206posCD163posinStromaCELLMM2	Screening	C2D16	14	14	54	0.952	0.952	1
High	CD68posCD64negCD206posCD163posinParenchymaCELLMM2	Screening	C2D16	14	14	36	0.529	0.57	1
High	CD68posCD64posCD206negCD163neginWholeTumorCELLMM2	Screening	C2D16	14	14	60	0.67	0.734	1
High	CD68posCD64posCD206negCD163neginStromaCELLMM2	Screening	C2D16	14	14	65	0.463	0.496	0.99545
High	CD68posCD64posCD206negCD163neginParenchymaCELLMM2	Screening	C2D16	14	14	65	0.463	0.496	0.99545
High	CD68posCD64posCD206negCD163posinWholeTumorCELLMM2	Screening	C2D16	14	14	43	0.583	0.583	1
High	CD68posCD64posCD206negCD163posinStromaCELLMM2	Screening	C2D16	14	14	41	0.502	0.502	0.999352
High	CD68posCD64posCD206negCD163posinParenchymaCELLMM2	Screening	C2D16	14	14	34	0.724	0.724	1
High	CD68posCD64posCD206posCD163neginWholeTumorCELLMM2	Screening	C2D16	14	14	82	0.068	0.136	0.732593
High	CD68posCD64posCD206posCD163neginStromaCELLMM2	Screening	C2D16	14	14	96	0.004	0.008	0.286667
High	CD68posCD64posCD206posCD163neginParenchymaCELLMM2	Screening	C2D16	14	14	66	0.162	0.324	0.805106
High	CD68posCD64posCD206posCD163posinWholeTumorCELLMM2	Screening	C2D16	14	14	59	0.715	0.82	1
High	CD68posCD64posCD206posCD163posinStromaCELLMM2	Screening	C2D16	14	14	64	0.502	0.652	0.999352
High	CD68posCD64posCD206posCD163posinParenchymaCELLMM2	Screening	C2D16	14	14	45	1	1	1
High	IS21_BR	Screening	C2D16	14	14	48	0.888	0.888	1
High	IS15_BR	Screening	C2D16	14	14	32.5	1	1	1
