# Supplementary material for: TIMEPOINT, a phase 1 study combining MTL-CEBPA with pembrolizumab, supports the immunomodulatory effect of MTL-CEBPA in solid tumors
Source: Cell Rep Med. 2025 Mar 31;6(4):102041. doi: 10.1016/j.xcrm.2025.102041 (PMC12047497; doi:10.1016/j.xcrm.2025.102041)
Supplement: Table S7. Analysis of serum proteins from patient pre-treatment samples by OLINK by clinical outcome, related to Figures 5 and S5 — Analysis of OLINK serum protein analyte log normalized NPX values between patients with PD and non-PD at screening using an unpaired two-tailed Wilcoxon test and determining logFC differences in R. Response refers to PD or non-PD clinical response at C2 D22. [file mmc4.xlsx]

## Sheet: Sheet1
	Group 1	Group2	n1	n2	statistic	p	rounded P	log2 Difference	padj by FDR
DNER	PD	Non-PD	10	9	11	0.00414	0.0041	0.616024	0.38088
IL15RA	PD	Non-PD	10	9	76	0.0101	0.01	-0.480654	0.4646
TNF	PD	Non-PD	10	9	74	0.0172	0.017	-0.474474	0.506
IL2RB	PD	Non-PD	10	9	73	0.022	0.022	-0.661679	0.506
t_4EBP1	PD	Non-PD	10	9	70	0.0435	0.044	-1.61934	0.540129
CSF1	PD	Non-PD	10	9	70	0.0435	0.044	-0.294932	0.540129
CXCL1	PD	Non-PD	10	9	69	0.0535	0.054	-0.54187	0.540129
MCP3	PD	Non-PD	10	9	67	0.0789	0.079	-0.510109	0.540129
OSM	PD	Non-PD	10	9	67	0.0789	0.079	-0.76558	0.540129
SIRT2	PD	Non-PD	10	9	66	0.0947	0.095	-1.30192	0.540129
CASP8	PD	Non-PD	10	9	66	0.0947	0.095	-0.374968	0.540129
TNFRSF9	PD	Non-PD	10	9	66	0.0947	0.095	-0.41659	0.540129
STAMBP	PD	Non-PD	10	9	66	0.0947	0.095	-1.06114	0.540129
CD8A	PD	Non-PD	10	9	65	0.113	0.11	-0.448056	0.540129
IL20RA	PD	Non-PD	10	9	65	0.113	0.11	-0.451636	0.540129
IL10	PD	Non-PD	10	9	65	0.113	0.11	-0.366186	0.540129
CCL3	PD	Non-PD	10	9	65	0.113	0.11	-0.369874	0.540129
IL20	PD	Non-PD	10	9	65	0.113	0.11	-0.445461	0.540129
NRTN	PD	Non-PD	10	9	65	0.113	0.11	-0.283833	0.540129
PDL1	PD	Non-PD	10	9	64	0.133	0.13	-0.453285	0.540129
VEGFA	PD	Non-PD	10	9	63	0.156	0.16	-0.383428	0.540129
AXIN1	PD	Non-PD	10	9	63	0.156	0.16	-0.991703	0.540129
CCL23	PD	Non-PD	10	9	63	0.156	0.16	-0.314457	0.540129
IL33	PD	Non-PD	10	9	63	0.156	0.16	-0.244399	0.540129
ADA	PD	Non-PD	10	9	63	0.156	0.16	-0.343896	0.540129
IL2	PD	Non-PD	10	9	62	0.182	0.18	-0.153521	0.540129
CCL4	PD	Non-PD	10	9	62	0.182	0.18	-0.360181	0.540129
IL24	PD	Non-PD	10	9	62	0.182	0.18	-0.268444	0.540129
IL13	PD	Non-PD	10	9	62	0.182	0.18	-0.284438	0.540129
ARTN	PD	Non-PD	10	9	62	0.182	0.18	-0.197067	0.540129
ST1A1	PD	Non-PD	10	9	62	0.182	0.18	-0.564056	0.540129
TSLP	PD	Non-PD	10	9	61	0.211	0.21	-0.324622	0.5589
IL10RB	PD	Non-PD	10	9	61	0.211	0.21	-0.158985	0.5589
IL22RA1	PD	Non-PD	10	9	61	0.211	0.21	-0.443502	0.5589
OPG	PD	Non-PD	10	9	60	0.243	0.24	-0.2582	0.5589
BetaNGF	PD	Non-PD	10	9	60	0.243	0.24	-0.0209622	0.5589
CD5	PD	Non-PD	10	9	60	0.243	0.24	-0.238952	0.5589
IFNgamma	PD	Non-PD	10	9	60	0.243	0.24	-0.700936	0.5589
MCP2	PD	Non-PD	10	9	60	0.243	0.24	-0.284077	0.5589
CX3CL1	PD	Non-PD	10	9	60	0.243	0.24	-0.235627	0.5589
CXCL5	PD	Non-PD	10	9	59	0.278	0.28	-0.197447	0.608952
Flt3L	PD	Non-PD	10	9	59	0.278	0.28	-0.324923	0.608952
CDCP1	PD	Non-PD	10	9	58	0.315	0.32	-0.518354	0.616596
TRAIL	PD	Non-PD	10	9	58	0.315	0.32	-0.233685	0.616596
CXCL9	PD	Non-PD	10	9	58	0.315	0.32	-0.456597	0.616596
FGF23	PD	Non-PD	10	9	58	0.315	0.32	-0.438471	0.616596
CXCL10	PD	Non-PD	10	9	58	0.315	0.32	-0.391592	0.616596
FGF5	PD	Non-PD	10	9	57	0.356	0.36	-0.0881526	0.668408
FGF19	PD	Non-PD	10	9	57	0.356	0.36	-0.4412	0.668408
CCL28	PD	Non-PD	10	9	56	0.4	0.4	-0.209087	0.721569
CD40	PD	Non-PD	10	9	56	0.4	0.4	-0.2683	0.721569
CD244	PD	Non-PD	10	9	55	0.447	0.45	-0.269687	0.747709
SCF	PD	Non-PD	10	9	35	0.447	0.45	0.139965	0.747709
IL18	PD	Non-PD	10	9	55	0.447	0.45	-0.183721	0.747709
NT3	PD	Non-PD	10	9	55	0.447	0.45	-0.156902	0.747709
IL6	PD	Non-PD	10	9	54	0.497	0.5	-0.244056	0.788345
IL17A	PD	Non-PD	10	9	54	0.497	0.5	0.119389	0.788345
TNFSF14	PD	Non-PD	10	9	54	0.497	0.5	-0.196255	0.788345
LAPTGFbeta1	PD	Non-PD	10	9	53	0.549	0.55	-0.262638	0.814645
CXCL11	PD	Non-PD	10	9	53	0.549	0.55	-0.478571	0.814645
IL10RA	PD	Non-PD	10	9	53	0.549	0.55	0.186171	0.814645
HGF	PD	Non-PD	10	9	37	0.549	0.55	0.267124	0.814645
MCP1	PD	Non-PD	10	9	52	0.604	0.6	-0.09597	0.829373
SLAMF1	PD	Non-PD	10	9	52	0.604	0.6	-0.174548	0.829373
FGF21	PD	Non-PD	10	9	52	0.604	0.6	-0.455482	0.829373
TRANCE	PD	Non-PD	10	9	52	0.604	0.6	-0.131824	0.829373
IL12B	PD	Non-PD	10	9	38	0.604	0.6	0.184924	0.829373
IL7	PD	Non-PD	10	9	51	0.661	0.66	-0.131519	0.849231
IL17C	PD	Non-PD	10	9	39	0.661	0.66	0.395522	0.849231
CD6	PD	Non-PD	10	9	39	0.661	0.66	0.157413	0.849231
CXCL6	PD	Non-PD	10	9	39	0.661	0.66	0.199737	0.849231
GDNF	PD	Non-PD	10	9	50	0.72	0.72	-0.109209	0.849231
CST5	PD	Non-PD	10	9	50	0.72	0.72	-0.0728297	0.849231
CCL11	PD	Non-PD	10	9	40	0.72	0.72	0.0275071	0.849231
CCL19	PD	Non-PD	10	9	50	0.72	0.72	-0.287556	0.849231
IL18R1	PD	Non-PD	10	9	40	0.72	0.72	0.149098	0.849231
CCL25	PD	Non-PD	10	9	50	0.72	0.72	-0.0919741	0.849231
TWEAK	PD	Non-PD	10	9	40	0.72	0.72	0.0892311	0.849231
uPA	PD	Non-PD	10	9	49	0.78	0.78	-0.0421516	0.897
MCP4	PD	Non-PD	10	9	49	0.78	0.78	-0.195056	0.897
ENRAGE	PD	Non-PD	10	9	48	0.842	0.84	-0.236502	0.933301
IL4	PD	Non-PD	10	9	42	0.842	0.84	0.340004	0.933301
LIF	PD	Non-PD	10	9	48	0.842	0.84	0.0600828	0.933301
IL8	PD	Non-PD	10	9	43	0.905	0.9	0.0678042	0.946136
IL1alpha	PD	Non-PD	10	9	47	0.905	0.9	0.0647822	0.946136
MMP1	PD	Non-PD	10	9	47	0.905	0.9	-0.0531361	0.946136
LIFR	PD	Non-PD	10	9	47	0.905	0.9	0.0468487	0.946136
TNFB	PD	Non-PD	10	9	47	0.905	0.9	0.00602633	0.946136
TGFalpha	PD	Non-PD	10	9	44	0.968	0.97	0.0530339	0.978637
CCL20	PD	Non-PD	10	9	46	0.968	0.97	0.028734	0.978637
IL5	PD	Non-PD	10	9	46	0.968	0.97	0.0464557	0.978637
MMP10	PD	Non-PD	10	9	45	1	1	0.0890352	1
