# Supplementary material for: TIMEPOINT, a phase 1 study combining MTL-CEBPA with pembrolizumab, supports the immunomodulatory effect of MTL-CEBPA in solid tumors
Source: Cell Rep Med. 2025 Mar 31;6(4):102041. doi: 10.1016/j.xcrm.2025.102041 (PMC12047497; doi:10.1016/j.xcrm.2025.102041)
Supplement: Table S8. List of gene sets used for FGSEA in the exploratory analysis for gene expression differences between patient samples, related to Figures 2, 3, and S2–S4 [file mmc5.xlsx]

## Sheet: Sheet1
Tumor-Intrinsic Factors	Immunometabolism	Common Signaling Pathways	TCF1UP	TCF1down	Literature_up	GSE23321_CD8_STEM_CELL_MEMORY_VS_NAIVE_CD8_TCELL_UP	GOLDRATH_naive_vs_memoryCD8_DN	GSE10239_NAIVE_VS_MEMORY_CD8_TCELL_DN	GSE20754_WT_VS_TCF1_KO_MEMORY_CD8_TCELL_UP	GSE22886_NAIVE_CD8_TCELL_VS_MEMORY_TCELL_DN	GSE23321_CD8_STEM_CELL_MEMORY_VS_EFFECTOR_MEMORY_CD8_TCELL_UP	GSE23321_CENTRAL_VS_EFFECTOR_MEMORY_CD8_TCELL_UP	GSE32423_MEMORY_VS_NAIVE_CD8_TCELL_UP	GSE9650_EXHAUSTED_VS_MEMORY_CD8_TCELL_DN	gattinoni_TSCM_vs_TN	gattinoni_TSCM_vs_TEM
API5	ADM	ACVR1C	Itgb1	Cd47	Tcf7	ABCF3	ABCB1	ABCB10	AARS1	ABR	ABCC1	ABCB1	ABHD14A	ABLIM1	THBS1	PPFIBP2
APOE	AKT1	AKT1	Emb	Anxa6	Pdcd1	ADNP2	ABHD5	ACOT7	ABL2	ACAP2	ABCF1	ABCG1	ACKR1	ACP5	CD58	NBEA
APOL6	ALDOA	ANGPT1	Crtam	Lgals1	Eomes	AFG3L2	ACOT7	ACSBG1	ABT1	ACAT2	ACADM	ACAT2	ACOT7	ACSS1	FOSL2	MAP1D
ARG1	ALDOC	APC	Cd9	Hsp90b1	Myb	AGFG1	ACY1	ADAM33	ADAM17	ACP5	ADAM21	ADI1	ACSBG1	ADCY7	NBEAL2	TIMD4
ARG2	ANGPTL4	APH1B	Sell	Emp3	Bcl2	ALCAM	AHNAK	AHDC1	ADM	ACVR1	ADAM3A	AHR	ADAP1	ADD1	MYBL1	SDK2
ARID1A	AQP9	APLNR	Traf1	Ube2s	Bcl6	ANKHD1	AIF1	AKT1S1	ADNP2	ADD3	ADCY2	ALS2	ADARB1	ADRB2	CLDND1	SELL
ATM	ARNT2	AXIN1	Tnfrsf25	Yubb4b	Id3	ARL8B	ANKH	ANKRD49	ADPRS	ADGRE1	ADO	ANGPTL2	AGAP1	ANAPC16	CCL5	LRRN1
BAD	BATF3	BAD	Ifi27l2a	S100a6	Tbx21	ATL2	ANTXR2	ANXA9	AFF4	AFAP1	AFP	ANKRD33B	AHNAK	ANAPC5	SH2D2A	WNT7A
BAX	BCAT1	BAMBI	Fam162a	Rm2	Bach2	B4GALT2	ANXA1	AP2A1	ALG11	AGFG2	AJAP1	ANO10	AIG1	ANTKMT	MYO1F	MYB
BCL2	CCL22	BATF3	Ypel3	Lmnb1	Prmd1	BICDL1	ANXA2	APIP	AMHR2	AHR	AK4	ANXA3	ANKH	ANXA1	UNKNOWN	DSC1
BCL2L1	CD1C	BAX	Shisa5	Id2	Il7ra	C12orf29	AQP9	ARL4D	AMY2A	AKT2	ALDH9A1	AOPEP	ANKS4B	ANXA5	FAM129A	ZNF238
BID	CD2	BBC3	Pdcd4	Ccna2	Cxcr5	C12orf43	ARL6	ARPP19	AMZ2	ALCAM	ALG3	ARHGEF12	ANKZF1	ANXA6	TARP	OCM2
BIRC3	CD274	BCL2	Dapl1	Calm1	Gzma	C4BPB	ART3	ATP5MC2	ANXA3	ANKRD55	ANXA7	ARSI	ANXA2	AP3M1	FAM38A	CHMP7
BIRC5	CD300A	BCL2L1	Cd27	Lgals3	Cd8a	CACNA1A	ASAH1	ATP5MG	ANXA5	ANP32E	APBB3	AXL	ARHGEF28	APEX1	PTPRM	LEF1
BLM	CD3E	BCL6B	Id3	Cxcr6	Cxcr3	CAPRIN1	ATF6	ATXN1	ARF4	AP2B1	ARHGEF9	BCL3	ARSB	API5	ST8SIA1	LRRC16A
BNIP3	CD5	BMP2	Ccr7	Cmtm7	Il2rb	CCDC85A	BAG3	BBOF1	ARHGEF3	AP3M2	ATOX1	BGN	ART3	ARL4C	JOSD1	GAL3ST4
BNIP3L	CD70	CCL22	Lef1	Ccl5	Cd58	CCT6A	BCL2A1	BEST1	ARID5A	APP	ATP10D	BTG3	ASAP2	ARL6IP5	LRIG1	NOG
BRCA1	CSF3R	CDKN2B	Evl	Ccl4	Itgal	CD226	BCL2L2	BTF3	ARPC5L	AQP3	ATRX	C7orf25	ASNS	ARMC1	PLXND1	ZC3H12D
BRCA2	CTLA4	CHUK	Asap1	Zyx	ll15	CD81	BHLHE40	C11orf94	ASB1	AR	BAG2	CACNB1	ATF3	ASS1	NCAPH	IL6ST
BRD3	CX3CL1	COL11A1	Tmsb10	Tuba1c	Ccr7	CENPV	CAPG	C20orf85	ATF3	ARID5B	BBC3	CADM4	AZIN2	ATP6V1H	PHACTR2	FAM117B
BRD4	CXCL1	COL11A2	Bcl2	Tpm4	Cd27	CHMP4B	CAPN2	C4orf36	ATF5	ASPHD1	BCL2A1	CASP1	BANK1	AURKAIP1	SNORD115-11	GJB6
BRIP1	DEPTOR	COL4A5	Tox	Ahnak	Sell	CKS2	CASP1	CASP1	ATOX1	ATP11A	BMP2	CASP3	BARHL1	AXIN1	EPHA4	SESN3
CCL19	DPP4	COMP	Batf	Tmem163	Il2rg	COX20	CASP4	CCDC106	ATP6V1C1	ATP1A1	BRD3	CASP4	BCL2A1	BCL2	STOM	NELL2
CCL21	EGR1	CSF1R	Nsg2	Ctsd	Il2	CSNK2A1	CCL4	CCR3	BASP1	ATP8B2	BRD4	CBX6	BCL2L14	BLVRA	ZEB2	LOC283174
CCNO	EIF4EBP1	CSF3R	Lamp1	Serpinb9	Il2ra	CTXN1	CCL5	CCR5	BCL2L1	BAMBI	BRMS1	CCDC117	BMPR1A	BNIP3L	TGFBR3	CRTC3
CD163	ENO1	CTNNB1	Ctss	Pycard	Il6ra	CXXC1P1	CCND3	CD244	BCL2L11	BCAP29	CACNB4	CCNG2	C10orf120	C18orf32	GZMK	SULT1B1
CD247	EOMES	DKK1	Pou2f2	Nkg7	Rxra	DDAH1	CCR2	CD248	BDP1	BIRC3	CAMKK2	CCNT1	C2orf50	C8orf33	AHNAK	CEP68
CD36	F2RL1	DLL1	Eef1a1	Ifngr1	Aff3	DDX19A	CCR5	CD3G	BIRC3	BLVRA	CAPN7	CD300LD	CA11	CALU	CST7	FAM153B
CD3D	FAS	DLL4	Eif3f	Ifng	Ilzf2	DDX27	CD160	CD68	BLOC1S4	CAB39	CASP4	CD81	CA12	CCDC115	TBX21	LGMN
CD44	FBP1	DTX4	Cnot6l	Gzmk	Il23r	DESI2	CD22	CD84	BTG3	CALM1	CCDC85B	CD83	CAMK2N1	CCND3	TPRG1	IGSF9B
CD45RA	FUT4	DUSP1	Tnfsf8	Gzmb	Tnfsf8	DNM1L	CD44	CENPN	C18orf21	CAPG	CD28	CDC5L	CAPG	CCNDBP1	WEE1	ACTN1
CD45RB	GLS	DUSP2	Slamf6	Gzma		DNTTIP2	CHCHD7	CHRM4	C3AR1	CAPZB	CD40	CDS2	CASP1	CCR2	CLIC1	NRCAM
CD47	GLUD1	DUSP5	Ltb	Fkbp2		DPM1	CHPT1	CLEC16A	C3orf38	CASP2	CD5	CEBPA	CCKBR	CCT4	MAP3K5	BCL9
CD5	GLUL	EGF	Ifnar2	Ctsc		DYNLT3	CIPC	CMC1	CAMLG	CAST	CDC25B	CFAP91	CCL5	CCT6A	ARID5B	KIAA0748
CDH1	GOT1	EGFR	Fth1	Anxa1		ECD	CISH	CNTFR	CCDC86	CBFB	CDC42EP2	CPOX	CD200R1L	CCT8	USP46	STXBP1
CDH11	GOT2	EIF2B4	Cox7a2l	Krtcap2		EI24	CLDND1	COL27A1	CCNL1	CBLL1	CEP43	CST7	CD86	CD44	FAM46C	CDH1
CDH2	HIF1A	ENO1	Mpc1	Hsd11b1		EIF4A1	CPNE3	COL5A1	CD164L2	CBR3	CGRRF1	CTDSP2	CDH1	CDC37	GBP5	EDAR
CDH5	HK1	ERBB2	Cyb5a	Glrx		EIF4H	CRTAM	COMMD6	CD40	CCDC47	CHST2	CXCL16	CEBPB	CHP1	ANXA2P2	UBE2E2
CDKN1A	HK2	ESR1	Limd2	Serpin6b		ENO1	CRYBG1	COX20	CD44	CCND2	CHUK	CXCR5	CFAP276	CLP1	SESN3	LOC129293
CEACAM3	HRAS	FASLG	##	##		ENSG00000269210	CST7	COX6C	CDIP1	CCR10	CLIC5	CYFIP1	CFH	COPS5	LOC283174	KRT73
COL5A1	ICAM1	FGF13	H17Rik	Mt1		ERICH1	CTNNA1	CRB1	CEBPG	CCR4	CLPTM1	DLX3	CHIC1	CUX1	IRF4	MAP3K1
COL6A3	IDO1	FGF9	Malat1	Glipr1		EXTL2	CTSW	CRIP1	CFL2	CD4	CNKSR2	DNAJB1	CHST11	DERL2	PRR5L	C17orf48
CSF2RB	IFI27	FOSL1	Gm8369	Gimap7		FAM107B	CXCR3	CRTAM	CHD2	CD40LG	CNTN1	EDEM1	CLDN12	DGKA	PRDM1	SELP
CTAG1B	IFI6	FZD8	Rgs10	Efhd2		FAM210A	CYB5R4	CYTH4	CHTOP	CD44	COL21A1	EDEM2	CLSTN1	DNAJC7	TNIP3	TSHZ2
CTSW	IFIT3	FZD9	Ubac2	S100a4		FARSA	CYBB	DACH1	CKAP4	CD5	COL4A5	EHD2	CORO7	DUSP1	IGSF9B	KRT72
CXCL1	IL12RB2	GAS1	Sesn3	Rasgrp2		FASTKD5	CYFIP1	DBNDD2	CLDN12	CD52	COX10	EIF2AK2	CPNE2	DYM	PTGER2	RIC3
DDB2	IL18R1	GLI1	Map4k4	Rap1b		FCER2	CYP4V2	DNAJC15	COQ10B	CDC5L	CPNE1	ENDOD1	CRLF2	EBNA1BP2	PTPRJ	FCER1G
DNMT1	IL1A	GLS	Inpp4b	Insl6		FDX1	DAPK2	DOK4	CRTC2	CDKN1B	CPVL	ESCO1	CRMP1	EIF1	NETO2	FCGBP
DPP4	IL1B	GMIP	Tespa1	Cd48		FLJ40288	DBNDD2	DSC3	CSRNP1	CHN1	CST7	FANCC	CSDC2	EIF2S1	SLC27A2	PELI1
EGR1	IL2	GNG4	Tcf7	Sub1		FOXN3-AS1	DENND4C	DTD2	CSTB	CHST7	CTR9	FEM1B	CSTPP1	EIF3B	SYNE2	AK5
EIF5AL1	IL33	GOT1	Ikzf2			FUT3	DENND5A	DYNLRB1	CWC25	CMPK1	DBN1	FGD1	CTLA4	ELAVL1	FAS	GCNT4
ENTPD1	IL4	GOT2				GCN1	DNAJC5	EHBP1L1	DENR	CORO1B	DNAH3	FHDC1	CXCR3	ELOVL5	PYHIN1	LDLRAP1
EPCAM	IL6	GPC4				GCNA	DOCK5	EIF2AK2	DLGAP4	CREBL2	DOC2A	FLNB	CXCR5	ENTPD4	SMAD3	BEND5
EPM2AIP1	IRF4	GPSM3				GNL2	DSTN	ENTPD1	DPH2	CRIP1	EBP	FOLR1	CYP4A11	ETS1	ATXN1	FAM153C
FADD	IRF9	HES1				GPN2	ECI1	EPS8L3	DUSP1	CRIP2	ELMO1	FOXC1	DAO	EXOSC7	KLRB1	KCTD12
FANCA	ISG15	HIF1A				GRIN2C	EEA1	FAH	DUSP11	CRKL	EPHX2	GCC1	DDR1	EYA2	CDH1	LDHB
FAS	ITGA1	HK2				HDAC2	EI24	FAM170A	DUSP3	CSGALNACT1	EPS8	GIMAP7	DENND5A	FAM102A	ARAP2	OCM
FASLG	KRAS	HNF1A				HJV	ELL2	FCGR2B	EAF2	CTNNB1	EXOC3	GNA12	DIRAS1	FAM107B	LAG3	MAL
FCGR2A	LCK	HRAS				HMGB3P30	EMP1	FKBP2	EGR2	CTSB	EYA2	GPM6B	DNAJA4	FAM117A	FLJ16686	SORBS3
FYN	LDHA	ICAM1				HMGCS1	ENPP1	FOXO4	EPHA2	CYLD	F8	GRHL2	DNAJC4	FAM89B	CHN1	BZW2
GIMAP4	LDHB	ID4				HNRNPA1	EOMES	FRYL	ERCC1	DAZAP1	FAM161A	GRN	DPEP3	FARSB	SLAMF1	MCOLN3
GIMAP6	MTOR	IHH				HS6ST1	ERRFI1	GFOD1	ETF1	DCAF17	FANCI	HAUS3	DPYSL4	FBL	MAP3K1	LASS6
GPR160	MX1	IKBKB				HSD17B12	EVI2A	GIP	ETS2	DEGS1	FARSA	HEY1	ECI1	FCGR2B	SLAMF7	RBM11
GZMA	MYC	IKBKG				HSPH1	EYA4	GJD2	EXTL3	DEK	GAK	HGD	ECSIT	FOS	TIGIT	GPR15
GZMB	NDUFA4L2	IL10				IKBIP	F2R	GMFG	FAM181A	DENND2A	GALNT1	HOXB4	EFNA1	GABARAPL2	GPRIN3	SLC16A10
GZMH	OAS1	IL1A				IL17RC	FASLG	GORASP1	FAM83H	DSCC1	GALR2	HUNK	ENPP1	GALNT10	MICAL2	ZSWIM1
GZMK	OAS2	IL1B				IL4R	FCGR2B	GOT1L1	FGF18	DSTN	GHR	IER5L	EPHA8	GALNT11	DUSP10	C5orf13
H2AFX	PC	IL1RN				IRAK2	FCGRT	GRAP	FNDC3A	DSTNP2	GIGYF2	IL10	ERRFI1	GLO1	KLRD1	FLJ13197
HDAC11	PCK2	IL2				ITPKA	FGL2	GRID2	FOXJ3	EDEM1	GNG12	ITGAE	FAM161A	GM2A	RGS2	CCNE1
HDAC3	PDK1	IL2RA				KCNC2	FHIT	GSTT1	FRS2	EID1	GOSR2	ITM2C	FAM166C	GNPAT	SYT11	ARHGEF11
HDAC4	PFKFB3	IL2RB				KDM5B	GABARAPL2	GTSE1	FURIN	EIF4EBP2	GPR18	JMJD6	FASLG	GOLM1	F2R	GPA33
HDAC5	PFKM	IL33				KLF10	GATA3	HACD4	GADD45B	EIF4G2	GPR50	KCNJ2	FAT1	GPC1	TNFAIP3	LMO7
HELLS	PIK3CA	IL4				LAS1L	GCAT	HCG4	GLIPR1	ELK3	GPR6	KCTD5	FBLN5	GRAMD2B	TSPAN18	HAVCR1
HMGA1	PIK3R1	IL6				LETM1	GCLM	HLA-A	GNA13	ELOVL5	GRB2	KDM5C	FBXW8	HADHB	C17orf66	TPST1
HNF1A	PIK3R2	INHBA				LINC02875	GGH	HNRNPAB	GNMT	EPB41L2	GRK3	KHDC1L	FGF22	HEXA	MCOLN3	KCNQ1
HRAS	PKM	ITGB8				LMBR1	GK	ICOSLG	GTPBP4	EPHA4	GTF2A1	KIAA0319L	FITM1	HMCES	ANXA2	GIPC3
ICAM1	PPARG	JAG2				MAGOH-DT	GLRX	ID2	HBS1L	ERH	GYG1	KIF13A	GCAT	HPCAL1	KLRG1	TCEA3
ICAM2	PPARGC1B	KAT2B				MAST2	GOLIM4	IFNG	HLA-B	ETS1	H2AC17	KIF5B	GIMAP7	ICAM2	METRNL	UNKNOWN
ICAM3	PRKCA	KIT				MCAT	GOLM1	IKZF3	HNRNPDL	EVI2B	H3C11	LAG3	GLMP	IFITM10	CCR4	VIPR1
IDO1	PRR5	KRAS				MCOLN2	GPC1	IL18R1	HS6ST1	EXOSC1	H4C9	LCLAT1	GM2A	IFRD2	MCOLN2	C16orf45
IFITM1	PTCD2	LAMA1				MED19	GPHN	IL1RAPL2	HSPA1A	FAM117A	HAL	LDLRAD4	GPC1	IKBKE	YARS	APBA2
IL10RA	PTEN	LAMC2				MED9	GSTO1	INHBB	HSPA1B	FAS	HAUS3	LHCGR	GPR183	IL17RA	GPR15	SLC22A17
IRF4	RICTOR	LDHA				MFSD14A	GZMA	JAM2	ICAM1	FBXL8	HERC3	LIMA1	GRAP	IL18R1	ST6GALNAC2	SPTBN1
IRF5	RPL23	LDHB				MIR23AHG	GZMB	KIFC3	IER5	FBXO34	HSPA6	LRBA	GSAP	IL18RAP	EOMES	GCET2
ITGA1	RPS6KB1	LTBP1				MIX23	GZMK	KLF1	IL1A	FHL1	IFIT5	LRRC49	GSTT1	IL6R	ENTPD1	EFHA2
ITGA2	RPTOR	MAML2				MLF1	GZMM	KLHL11	IL2	FLI1	IFNGR1	LUC7L3	GUCY2D	IL7R	GPR183	CDCA7L
ITGA4	SGK1	MAP3K5				MOCS3	HCFC1R1	KLRK1	IRS2	FUT7	IGHM	MAF	HLA-A	IMPDH2	HAVCR1	FAAH2
ITGA6	SLC11A1	MAP3K7				MPLKIP	HIP1R	LAMTOR2	JAM2	GATA3	IL10RA	MCUB	HOPX	IQGAP2	IL2RB	PKIA
ITGAE	SLC16A1	MAP3K8				MRAP	HSD17B11	LPP-AS2	KCMF1	GATAD2A	INTS3	METTL6	HOXB7	IRF2BP1	GZMA	FLNB
ITGAL	SLC1A5	MAPK10				MRPL20	ID2	LYPD5	KLF16	GLOD4	IPO5	MGMT	HPS1	ITGAL	KLF6	TAF4B
ITGAM	SLC2A1	MET				MRPL32	IER3	MAPRE2	KLF6	GOLGA7	KAT5	MMD	IFITM10	ITGAX	DUSP4	FAM63A
ITGAX	SLC7A5	MFNG				MRPL37	IFITM10	MAX	KLF7	GOLPH3	KAT6B	MMP10	IFNG	ITGB2	C1orf21	APP
ITGB2	SREBF1	MMP7				MRPS7	IFNG	MB21D2	KLHL26	GPR183	KATNA1	MPP2	IGSF23	ITGB7	SRGN	PTK2
ITGB3	SRP54	MYC				MSMO1	IL10RB	MDFIC	KMT2D	GPR25	KBTBD2	MRPL3	INPPL1	ITIH4	ITGB1	MYO15B
KIT	STAT2	NF1				MT1G	IL15	MLPH	KMT5B	GSR	KDM3B	MRPS6	KCNK6	ITPA	ANK3	SERPINF1
LCK	TAF3	NFKB1				MTHFD1L	IL15RA	MPST	LAMTOR3	GTPBP3	KIAA0753	MST1	KCTD17	KCNJ8	EDARADD	EPHX2
LIF	TBXAS1	NFKB2				NAA25	IL18R1	MROH2A	LCAT	HECA	KITLG	MTF1	KIAA0040	KCNN4	CWH43	IL4R
MAP3K12	TGFB2	NFKBIA				NANP	IL18RAP	MRPL20	LZTS3	HIF1AN	KLF6	MTM1	KIF17	KCTD10	PELO
MFGE8	TMEM173	NFKBIE				NCL	IRF8	MRPS36	MAFF	HIVEP2	KLHL18	MYO1C	KIF5C	KLF6
MGMT	TPI1	NGFR				NCS1	ITGAX	MYCBPAP	MAFK	HNRNPA0	LARP4B	N4BP3	LAMC2	KLK8
MICB	VHL	NOS2				NDUFAB1	ITGB1	NCALD	MAIP1	HNRNPA1	LRRC32	NAB2	LEP	KLRC1
MLH1		NOTCH1				NDUFAF3	ITM2C	NDUFA7	MAP1LC3A	ICA1	LRRN3	NDUFA12	LGALS1	KLRD1
MS4A6A		NOTCH2				NFAT5	KCNJ8	NDUFS5	MAP4K4	ICOS	LYST	NEK6	LHPP	KLRK1
MSH2		NRAS				NFIL3	KCTD12	NEDD8	MAPKAPK3	IFNAR2	MAGEA4	NFATC1	LHX1	LARP1
MSH6		PDGFA				NFYA	KLHL7	NFKB2	MARCHF5	IL1R1	MAL	NFIL3	LRR1	LDAH
NBN		PFKFB3				NOL10	KLRC1	NPPA	MED26	IL4R	MAPK1	NPC1	LSR	LDHA
NEIL1		PFKM				NOL6	KLRG1	NPR1	MEX3C	IL6R	MAPRE3	NPY2R	MACROD1	LEF1
NFATC2		PIK3CA				NOL7	KLRK1	NRP1	MLLT6	INPP4B	MARCKS	NRP1	MAP3K5	LYSMD1
NID2		PIK3CD				NSMF	KRTCAP2	NRXN2	MMP12	ITM2B	METTL3	NUDT22	MARCHF10	MACIR
NT5E		PIK3CG				NUFIP1	LDAF1	NTRK2	MOAP1	KCNC4	MGRN1	PAFAH1B2	MEPE	MAP1LC3B
PARP4		PIK3R1				NUP160	LGALS1	OLR1	MRPL32	KIFBP	MMP10	PALLD	MRI1	MAT2A
PECAM1		PIK3R2				ODR4	LGALS3	OMP	MRPS30	LDHA	MOXD1	PANX1	MSC	MBP
PIK3CD		PIK3R5				OGFOD1	LIMD1	OPN4	NAT14	LILRB5	MPRIP	PASK	MYL4	MIEN1
PIK3CG		PKM				OR7A5	LITAF	OXT	NDFIP2	LIMS1	MSL3	PCDHA12	NAAA	MOGS
PIK3R5		PLA1A				PANX1	LPGAT1	P2RY12	NDRG1	LPAR6	MSR1	PEAR1	NACC2	MRPL37
PMS2		PLA2G2A				PAPPA2	LPIN1	PER3	NFE2L2	LRIG1	MT1B	PKM	NCF4	MRPL50
POLD1		PRKAA2				PARL	MAP3K8	PFDN5	NFKBIB	MAGEH1	MTF2	PLEC	NECTIN2	NDUFA9
PRKX		PRKACB				PDCD11	MAPK12	PHACTR3	NOCT	MAP3K1	MX2	PLEKHO2	NEFH	NGDN
PROM1		PRKX				PDIA5	MAPRE2	PLA2G12A	NR4A1	MDFIC	NAT9	PMVK	NFIL3	NSG2
PTPRC		PTEN				PELP1	MCOLN2	PLAAT3	NR4A3	MFGE8	NFATC2IP	POGLUT2	NIBAN3	NSMCE1
RAD50		PTPN11				PHACTR1	MDFIC	PLCB2	OVGP1	MFHAS1	NFIL3	PPTC7	NRG1	NUDCD3
RAD51		RASAL1				PHF6	MED10	PLCD1	PAIP2	MINDY1	NPEPPS	PROP1	NT5E	NUDT16L1
RAD51C		RASGRF1				PIGW	MGST3	POGK	PDGFB	MMP15	NRF1	PSMB8	NTRK2	OAZ1
RNLS		RBL2				PKIA	MS4A1	POMP	PDRG1	MTM1	NUDC	PTGER2	NUAK2	OR2H2
RORC		RELA				POLR1A	MYADM	PPFIA4	PHLDB1	MUC2	NUP50	PTMS	NXPH3	ORC5
RUNX3		RELB				PPM1G	MYL1	PPP4R3A	PIK3R5	NEFL	NUTF2	PTPN11	NXPH4	PACS1
SAMD9		RELN				PPP4R2	MYO1F	PRDM14	PIM3	NETO2	OARD1	PTPN9	OR51B4	PARK7
SAMSN1		RIPK1				PRDX4	N4BP1	PTBP1	PIP4K2C	NFYC	ODF1	RAB20	OSTF1	PDK1
SELE		RIPK2				PRKDC	NBEAL2	PTPN13	POGK	NPDC1	P2RX4	RAB43	PALMD	PFKP
SFXN1		RIPK3				PSMD2	NCKAP1	R3HDM2	PPM1B	ORC2	PDE8A	RASA2	PCTP	PIGU
SIGLEC1		ROCK1				PTPMT1	NOTCH4	RAMAC	PPP1R10	PACSIN2	PER2	RBKS	PDE8A	PIGX
SMAP1		RPS6KB1				PYCR1	NRP1	RAP1GAP	PPP1R13B	PBXIP1	PEX14	RBM38	PGBD1	PIK3CD
SNAI1		SFRP1				RAB30	ODC1	RGS1	PPP1R15A	PDS5A	PEX3	REC8	PGLS	PIK3R1
SREBF1		SFRP4				RBM17	OSTF1	RGS3	PSMD8	PEX13	PGD	RILPL2	PGLYRP1	PIP4P2
TCF3		SHC2				RBM8A	PALD1	RHBDF2	PTCD1	PGRMC1	PIK3CD	RIPK2	PIEZO1	PITPNC1
TDO2		SLC16A1				RC3H1	PBX3	RHOC	PTPN2	PHTF2	PLA2G15	RNF135	PITX3	PLAC8
TGFB1		SMAD5				RCC2	PGAM1	RIBC2	PTX3	PIGC	PLAGL2	RNF19B	PLAT	PLP2
THY1		SOCS1				RCN1	PGLYRP1	RPL11	RAB13	PIM2	PLXNC1	RNF41	PLEKHM3	POLDIP2
TNFRSF10B		SOX11				RELB	PHF13	RPL17	RAB1A	PLP2	POLE	ROCK1	PMP2	PRKCB
TNFRSF10C		SOX2				RGS16	PIP4P2	RPL32	RAB20	PPP3CA	PPARA	RPS6KC1	PPM1J	PRPSAP1
TNFRSF10D		STAT3				RHOB	PLAT	RPL37	RASSF8	PPP4R3A	PPIA	RSRP1	PRDM1	PSMD13
TNFSF10		TCF3				RNPS1	PLBD1	RPL38	RELB	PRNP	PPP3CA	RWDD2B	PRKCE	PWP1
TNKS		TGFB1				RPIA	PLCD1	RPS10	RHOF	PRR14L	PROM1	SAFB2	PRKCZ	RABAC1
TP53		TGFB2				RRS1	PLEKHA5	RPTN	RNF24	PTBP1	PSMD13	SCAF11	PRSS12	RABGGTA
TPSAB1/B2		TGFB3				RTCB	PLEKHB2	S100A10	RPF1	PTGER2	PSMD7	SCAF4	PRSS41	RERE
TTC30A		TGFBR1				RUNX3	PLP2	S100A11	RPS19BP1	RAB14	PSMF1	SDCBP2	PSEN2	RHOA
TWIST1		TGFBR2				S1PR2	PLSCR1	S100A13	RTN4	RAD23B	PTPN12	SESN2	PSORS1C2	RNASEH2A
TYMS		THBS1				SCML2	POLR1B	S100A5	SAMD4A	RAP1A	PTPN7	SESN3	PTPDC1	RNPS1
UBB		TMEM173				SDAD1	POU6F1	SCHIP1	SERTAD1	RASGRP1	PTPRM	SF3A1	PTPN13	RPN1
UBE2T		TNF				SDHB	PPP3CC	SCLY	SGSM3	RBL1	RAB32	SLC16A3	PUM3	RREB1
ULBP2		TRAF1				SELENOS	PRDM1	SDCBP2	SHOC2	REEP4	RAB4A	SLC22A23	REG4	SACM1L
VCAM1		TRIM21				SELENOT	PRF1	SEC61G	SLC30A4	RNASET2	RBM14	SLC35B2	RGL3	SAE1
WDR76		VEGFA				SERPINB13	PRKCA	SELP	SLC7A1	S100A4	RCE1	SLC38A2	RGS1	SARAF
ZEB1		WNT10A				SETD9	PRSS12	SEPTIN2	SLC7A5	SAMSN1	RNF13	SLC7A10	RHCG	SATB1
ZEB2		WNT11				SF3B5	PTPN13	SERPINA12	SMAD4	SARDH	RWDD2A	SLC7A3	RHOB	SELENOH
		WNT2				SHC4	PTPN22	SHISA3	SMG5	SEC31A	S1PR2	SLFN12L	RHOBTB1	SELL
		WNT2B				SLC17A5	RAB3D	SLAMF7	SNORD104	SEPTIN9	SEC24A	SLPI	ROGDI	SEMA4A
		WNT3A				SLC28A2	RASA4	SLC18A3	SOWAHC	SESN1	SELENOW	SLX9	RPP21	SETD4
		WNT4				SLC35B1	RECK	SLC34A1	SPRTN	SFMBT1	SERPINB3	SMG6	RRAD	SGK1
		WNT5A				SLX9	RNASE4	SLC35G6	SQSTM1	SLAMF1	SHB	SND1	RUNDC3A	SLC1A5
		WNT5B				SNAPC1	RNF138	SMPDL3B	SRC	SNX15	SLC18A2	SNX9	RUNX2	SLC25A51
		WNT7B				SNHG1	RPGR	SNORD123	ST3GAL1	SQOR	SLC35D1	SOX18	S100A6	SLC9A3R1
						SNHG15	S100A10	SNRPD1	SUPT4H1	ST8SIA1	SMNDC1	SPSB1	SAMHD1	SLCO3A1
						SREBF1	S100A13	SNX10	SURF6	STK24	SNAP25	SRC	SBF2	SMARCA2
						SRSF10	S100A4	SOX15	SWAP70	SUSD6	SNCA	SRGN	SDF2	SMU1
						STAT4	S100A6	SP110	SYCE3	SYNE3	SNN	SSPOP	SEC16B	SNIP1
						STRAP	SAMHD1	SPAG7	TACC2	TAF15	SPA17	ST8SIA4	SERF1A	SNRNP40
						STX11	SEMA4A	SPI1	TAX1BP1	TAGLN2	SPEN	SUSD2	SERPINB6	SPTLC1
						STX6	SEMA4F	SUB1	TBC1D12	TBCCD1	SRGN	SYNGR2	SHD	SRI
						SUCO	SERPINB6	SUSD5	THAP6	TECPR2	ST8SIA1	TBC1D14	SLC25A22	SRPK1
						SURF4	SERPINB9	TAF12	THUMPD1	TIAM1	SUPT4H1	TBL1XR1	SNX8	SS18
						TBX6	SKAP2	TAFA3	TIMM10	TIMP1	TADA2A	TBX6	SOAT2	ST8SIA1
						THOP1	SLC25A53	TCF7L1	TLK2	TLK1	TAF11	TBXA2R	SP7	STK16
						THRB	SLC35E4	TEX35	TMEM256	TMBIM6	TBC1D1	TENT5C	SPAG16	STK38
						TIMM17A	SLC66A3	TFR2	TMEM43	TMEM123	TBL1X	TGIF2	SPINT2	SUCLG1
						TMA16	SMYD1	THY1	TNFAIP3	TMOD3	TCFL5	TGM2	SPRY2	SWI5
						TMEM208	SNX10	TIPIN	TNIP1	TMX4	TM7SF2	THBD	ST14	TAF11
						TNFAIP3	SOAT2	TMEM239	TOM1	TNFRSF25	TMEM97	TIMP2	ST8SIA5	TAGLN2
						TNFRSF1B	SOCS2	TMEM89	TXNRD3	TNFRSF4	TMF1	TLNRD1	TAL2	TDRP
						TNPO2	SOS2	TPRN	UBE2B	TNFSF10	TOM1	TLR4	TASL	TLE4
						TOMM34	SSX2IP	TRPM6	UBE2D3	TNKS2	TRAF4	TM9SF3	TBKBP1	TM9SF2
						TOP1MT	ST3GAL4	TSPAN12	VAMP2	TPMT	TRRAP	TMEM131	TBX21	TMEM222
						TP73	ST3GAL6	TTLL7	VPS37B	TRA2A	TTC22	TMEM267	TERB2	TOB1
						TRMT6	STARD10	UBE2N	WBP2	TRADD	TTC30A	TMEM268	TEX33	TRAM1
						TTLL4	STX7	UBL7	WDR70	TRAM1	TUFM	TMEM30B	TGDS	TSPAN31
						UBE2E3	TK1	UQCR10	XPOT	TRAPPC3	TULP2	TMEM68	THBS4	TTC7B
						USP16	TKTL1	URM1	YJU2	TRIB2	TWIST1	TNFRSF1B	TMBIM1	TUBB
						USP37	TMEM141	UST	YPEL5	TRIM25	TXNDC9	TNFSF9	TMC8	TWF2
						VPS37A	TMEM37	VAX2	YTHDC1	TSPAN5	UFD1	TRAF1	TMEM89	UBALD2
						VPS72	TNFRSF1B	WNT16	ZBTB2	TUFT1	UGCG	TRH	TMPRSS13	UFC1
						WDR33	TRAF1	YES1	ZBTB21	UFM1	UHRF2	TRIP12	TNFRSF25	USP24
						YBX1	TRAF3IP2	ZBTB39	ZBTB39	UPF3A	UPF1	TRIP6	TRAF1	VAV1
						YIF1A	TSPAN4	ZBTB8OS	ZEB1	USP10	USP13	TSPAN7	TRIM2	VPS25
						ZBTB21	TUSC2	ZDHHC22	ZFPL1	USP3	VPS13A	TTC39C	TRPC5	WDR13
						ZNF135	TXNDC5	ZFPM1	ZNF330	VPS33A	ZNF202	TTF1	TSPAN31	WDR43
						ZNF326	UNC119B	ZNF444	ZNF436	WDR76	ZNF423	TTN	TTC39A	XRCC5
						ZNF614	VKORC1	ZNF646	ZNF546	XRCC6	ZNF428	TUSC2	VKORC1	YES1
						ZNF79	VMP1	ZNF865	ZNF597	ZC2HC1A	ZNF92	UBE2Z	YBX3	YIF1A
							XIST		ZNF622	ZFP36L1	ZRSR2P1	ZNF207	ZDHHC2	YIPF1
							YJU2B		ZNF830			ZNF436	ZNF175	ZFP36
